# Supplementary material for: Nesprin-1-alpha2 associates with kinesin at myotube outer nuclear membranes, but is restricted to neuromuscular junction nuclei in adult muscle
Source: Sci Rep. 2019 Oct 2;9:14202. doi: 10.1038/s41598-019-50728-6 (PMC6775114; doi:10.1038/s41598-019-50728-6)
Supplement: Supplementary file 2 — Dataset 1 [file 41598_2019_50728_MOESM2_ESM.xlsx]

## Sheet: a. Wild type IP
Accession number	No. of peptides	No. of significant peptides	No. of unique peptide sequences	No. of significant, unique peptide sequences	Description
gi|28195677	566	512	45	41	nesprin-1 alpha 2 [Homo sapiens]
gi|98986453	48	19	39	18	myosin-3 [Homo sapiens]
gi|375314771	37	25	25	18	keratin 1 [Homo sapiens]
gi|6807647	34	27	18	15	hypothetical protein [Homo sapiens]
gi|62087284	45	26	19	14	Coagulation factor XIII A chain precursor variant [Homo sapiens]
gi|340219	41	26	21	14	vimentin [Homo sapiens]
gi|119573310	39	18	25	14	nestin, isoform CRA_c [Homo sapiens]
gi|459214634	45	16	31	13	KIF5B-RET(NM_020630)_K23;R12 fusion protein [Homo sapiens] (Kinesin 1, heavy chain)
gi|645912968	44	38	16	13	tubulin beta chain isoform a [Homo sapiens]
gi|119597993	35	29	16	13	annexin A2, isoform CRA_c [Homo sapiens]
gi|8885790	36	16	23	12	filamin 2 [Homo sapiens]
gi|119610414	32	13	27	12	myosin, heavy polypeptide 8, skeletal muscle, perinatal, isoform CRA_a [Homo sapiens]
gi|435476	20	13	15	12	cytokeratin 9 [Homo sapiens]
gi|193784876	56	54	11	11	unnamed protein product [Homo sapiens]
gi|74746925	31	24	13	11	RecName: Full=Putative elongation factor 1-alpha-like 3; Short=EF-1-alpha-like 3; AltName: Full=Eukaryotic elongation factor 1 A-like 3; Short=eEF1A-like 3; AltName: Full=Eukaryotic translation elongation factor 1 alpha-1 pseudogene 5
gi|15010550	29	18	17	11	heat shock protein gp96 precursor [Homo sapiens]
gi|5729877	23	12	17	10	heat shock cognate 71 kDa protein isoform 1 [Homo sapiens]
gi|2804273	19	11	13	10	alpha actinin 4 [Homo sapiens]
gi|21361322	24	17	13	9	tubulin beta-4A chain isoform 3 [Homo sapiens]
gi|28317	18	10	12	9	unnamed protein product [Homo sapiens]
gi|31645	33	27	11	8	glyceraldehyde-3-phosphate dehydrogenase [Homo sapiens]
gi|378404908	29	23	12	8	glyceraldehyde-3-phosphate dehydrogenase isoform 2 [Homo sapiens]
gi|4504327	19	12	13	8	trifunctional enzyme subunit beta, mitochondrial isoform 1 precursor [Homo sapiens]
gi|301171345	67	22	9	7	tubulin alpha-8 chain isoform 2 [Homo sapiens]
gi|1096067	28	26	9	7	tat-associated protein
gi|5174447	21	9	11	7	receptor of activated protein C kinase 1 [Homo sapiens]
gi|10433717	16	12	9	7	unnamed protein product [Homo sapiens]
gi|32452907	15	8	12	7	TPA_exp: kinesin light chain 1O [Homo sapiens]
gi|4502285	11	7	11	7	sarcoplasmic/endoplasmic reticulum calcium ATPase 2 isoform a [Homo sapiens]
gi|34228	27	6	21	6	unnamed protein product [Homo sapiens]
gi|1034588381	12	7	9	6	PREDICTED: alpha-actinin-1 isoform X3 [Homo sapiens]
gi|36049	10	8	7	6	unnamed protein product [Homo sapiens]
gi|5822511	10	8	8	6	Chain B, Ligand-Free Heterodimeric Human Glutathione S-Transferase M2-3 (Ec 2.5.1.18), Monoclinic Crystal Form
gi|2781202	7	6	7	6	Chain A, Three-Dimensional Structure Of Human Electron Transfer Flavoprotein To 2.1 A Resolution
gi|189055353	25	5	15	5	unnamed protein product [Homo sapiens]
gi|62087532	19	7	9	5	arginine/serine-rich splicing factor 6 variant [Homo sapiens]
gi|119570644	16	12	7	5	hCG1994130, isoform CRA_d [Homo sapiens]
gi|28178832	16	7	9	5	isocitrate dehydrogenase [NADP], mitochondrial isoform 1 precursor [Homo sapiens]
gi|221040426	15	5	10	5	unnamed protein product [Homo sapiens]
gi|9802306	13	7	10	5	DNA-binding protein TAXREB107 [Homo sapiens]
gi|10835220	12	5	9	5	sarcoplasmic/endoplasmic reticulum calcium ATPase 1 isoform a [Homo sapiens]
gi|119632119	11	9	5	5	hCG38986, isoform CRA_b [Homo sapiens]
gi|66392203	11	5	6	5	NME1-NME2 protein [Homo sapiens]
gi|1040970	9	5	8	5	fus-like protein, partial [Homo sapiens]
gi|4503057	8	7	6	5	alpha-crystallin B chain [Homo sapiens]
gi|1296662	98	4	65	4	plectin [Homo sapiens]
gi|33357459	41	7	27	4	Chain A, Human Pyruvate Dehydrogenase
gi|119580649	29	5	10	4	DEAD (Asp-Glu-Ala-Asp) box polypeptide 17, isoform CRA_e [Homo sapiens]
gi|887793	23	4	11	4	FXR1 [Homo sapiens]
gi|48145663	21	12	9	4	RPL7 [Homo sapiens]
gi|48429165	19	13	7	4	RecName: Full=THO complex subunit 4; Short=Tho4; AltName: Full=Ally of AML-1 and LEF-1; AltName: Full=Aly/REF export factor; AltName: Full=Transcriptional coactivator Aly/REF; AltName: Full=bZIP-enhancing factor BEF
gi|12052826	15	7	5	4	hypothetical protein [Homo sapiens]
gi|33187705	14	5	11	4	unknown [Homo sapiens]
gi|795132713	13	9	6	4	PREDICTED: 60S ribosomal protein L18 isoform X5 [Mandrillus leucophaeus]
gi|190200	13	7	6	4	porin, partial [Homo sapiens]
gi|179976	13	6	11	4	calelectrin [Homo sapiens]
gi|119389969	13	7	6	4	Chain A, Solution Structure Of The Rrm Domain Of Sr Rich Factor 9g8
gi|119571516	13	6	7	4	ribosomal protein L23a, isoform CRA_a [Homo sapiens]
gi|1082886	11	7	5	4	tumor necrosis factor type 1 receptor associated protein TRAP-1 - human
gi|1034558384	11	8	5	4	PREDICTED: ADP-ribosylation factor 1 isoform X1 [Homo sapiens]
gi|14591909	10	5	7	4	60S ribosomal protein L5 [Homo sapiens]
gi|1923266	9	4	8	4	AP-3 complex delta subunit [Homo sapiens]
gi|496902	9	5	7	4	translation initiation factor [Homo sapiens]
gi|460771	8	8	4	4	hnRNP-E1 [Homo sapiens]
gi|35068	8	4	5	4	Nm23 protein [Homo sapiens]
gi|4502205	7	7	4	4	ADP-ribosylation factor 4 [Homo sapiens]
gi|46360168	7	4	7	4	prohibitin [Homo sapiens]
gi|62087740	20	3	10	3	brain glycogen phosphorylase variant [Homo sapiens]
gi|530360785	16	4	14	3	PREDICTED: serine/arginine repetitive matrix protein 1 isoform X10 [Homo sapiens]
gi|179102	16	3	11	3	aspartyl-tRNA synthetase [Homo sapiens]
gi|21751099	13	8	7	3	unnamed protein product [Homo sapiens]
gi|119581154	12	3	10	3	keratin 17, isoform CRA_a [Homo sapiens]
gi|194378218	12	4	10	3	unnamed protein product [Homo sapiens]
gi|873090391	11	3	4	3	Chain A, Solution Structure Of Human Ca2+-loaded S100a4 Cys-free Mutant
gi|194388642	10	6	7	3	unnamed protein product [Homo sapiens]
gi|119610462	10	4	7	3	hCG1985370, isoform CRA_c [Homo sapiens]
gi|4506617	9	5	3	3	60S ribosomal protein L17 isoform a [Homo sapiens]
gi|13385036	9	4	6	3	60S ribosomal protein L15 [Mus musculus]
gi|4504505	8	3	7	3	peroxisomal multifunctional enzyme type 2 isoform 2 [Homo sapiens]
gi|685616588	8	3	7	3	PREDICTED: moesin isoform X2 [Papio anubis]
gi|179074	8	5	5	3	alternative [Homo sapiens]
gi|987870	7	3	6	3	RNase L inhibitor [Homo sapiens]
gi|13904866	7	3	7	3	60S ribosomal protein L28 isoform 2 [Homo sapiens]
gi|11513833	6	4	4	3	Chain B, Core Of The Alu Domain Of The Mammalian Srp
gi|3882215	6	3	5	3	KIAA0747 protein [Homo sapiens]
gi|16307067	5	5	3	3	SUB1 homolog (S. cerevisiae) [Homo sapiens]
gi|119578798	5	3	4	3	stomatin (EPB72)-like 2, isoform CRA_a [Homo sapiens]
gi|609412228	4	3	4	3	Chain A, Crystal Structure Of Human Clic1 C24d Mutant
gi|1003701579	4	3	4	3	ATP synthase subunit gamma, mitochondrial isoform 3 [Homo sapiens]
gi|55670041	4	3	4	3	Chain A, Crystal Structure Of Rab5-Gdp Complex
gi|4506701	4	3	4	3	40S ribosomal protein S23 [Homo sapiens]
gi|28195681	201	2	3	2	nesprin-2 beta 2 [Homo sapiens]
gi|338817989	94	2	61	2	RecName: Full=Microtubule-actin cross-linking factor 1, isoforms 1/2/3/5; AltName: Full=620 kDa actin-binding protein; Short=ABP620; AltName: Full=Actin cross-linking family protein 7; AltName: Full=Macrophin-1; AltName: Full=Trabeculin-alpha
gi|1004171945	51	5	33	2	Chain A, Human Cohesin Regulator Pds5b Bound To A Wapl Peptide
gi|749197267	40	2	31	2	Chain A, Structural Insight Into The Function And Evolution Of The Spliceosomal Helicase Aquarius, Structure Of Aquarius In Complex With Amppnp
gi|1034661695	32	2	20	2	PREDICTED: epiplakin isoform X1 [Homo sapiens]
gi|1034569513	28	2	17	2	PREDICTED: uncharacterized protein C10orf68 isoform X22 [Homo sapiens]
gi|119613012	24	3	18	2	microtubule-associated protein 1A, isoform CRA_a [Homo sapiens]
gi|12653415	22	2	7	2	Heat shock 70kDa protein 9 (mortalin) [Homo sapiens]
gi|145579602	16	2	4	2	Chain A, Crystallographic And Kinetic Studies Of Human Mitochondrial Acetoacetyl-Coa Thiolase (T2): The Importance Of Potassium And Chloride For Its Structure And Function
gi|119630222	16	2	10	2	SON DNA binding protein, isoform CRA_d [Homo sapiens]
gi|767913641	16	2	14	2	PREDICTED: leucine-rich PPR motif-containing protein, mitochondrial isoform X1 [Homo sapiens]
gi|51476507	15	2	10	2	hypothetical protein [Homo sapiens]
gi|119617634	14	2	6	2	chaperonin containing TCP1, subunit 2 (beta), isoform CRA_a [Homo sapiens]
gi|10433309	14	2	10	2	unnamed protein product [Homo sapiens]
gi|13938619	13	2	6	2	Creatine kinase, muscle [Homo sapiens]
gi|1002369	12	2	10	2	coatomer protein [Homo sapiens]
gi|5419846	12	2	11	2	hypothetical protein [Homo sapiens]
gi|767993866	12	2	7	2	PREDICTED: AP-2 complex subunit beta isoform X5 [Homo sapiens]
gi|109389365	12	2	10	2	glucose-6-phosphate 1-dehydrogenase isoform a [Homo sapiens]
gi|197927454	11	3	5	2	protein DEK isoform 2 [Homo sapiens]
gi|2150046	11	4	7	2	26S proteasome subunit 9 [Homo sapiens]
gi|74723863	11	2	8	2	RecName: Full=60S acidic ribosomal protein P0-like
gi|460789	10	3	8	2	transformation upregulated nuclear protein [Homo sapiens]
gi|8648885	10	2	8	2	integrin-linked kinase-2 [Homo sapiens]
gi|110590290	9	4	4	2	Chain A, Structure Of The Extremely Slow Gtpase Rab6a In The Gtp Bound Form At 1.8 Resolution
gi|193788267	9	2	8	2	unnamed protein product [Homo sapiens]
gi|4507947	9	2	7	2	tyrosine--tRNA ligase, cytoplasmic [Homo sapiens]
gi|62421047	8	6	2	2
gi|7513316	8	7	3	2	ribosomal protein L14 - human
gi|119570071	8	2	6	2	ARP1 actin-related protein 1 homolog A, centractin alpha (yeast), isoform CRA_b [Homo sapiens]
gi|6005860	7	4	5	2	60S ribosomal protein L35 [Homo sapiens]
gi|6857826	7	2	6	2	RNA-binding protein with serine-rich domain 1 isoform a [Homo sapiens]
gi|4758112	7	3	6	2	spliceosome RNA helicase DDX39B [Homo sapiens]
gi|1015321	7	2	7	2	alanyl-tRNA synthetase [Homo sapiens]
gi|1034648764	7	2	7	2	PREDICTED: band 4.1-like protein 2 isoform X3 [Homo sapiens]
gi|62420995	6	6	2	2	actin-like protein, partial [Homo sapiens]
gi|194390332	6	3	5	2	unnamed protein product [Homo sapiens]
gi|34234	6	4	4	2	laminin-binding protein, partial [Homo sapiens]
gi|1034673668	6	2	5	2	PREDICTED: ATP-dependent RNA helicase DDX3X isoform X2 [Homo sapiens]
gi|33357460	6	2	6	2	Chain B, Human Pyruvate Dehydrogenase
gi|34201	6	3	4	2	unnamed protein product [Homo sapiens]
gi|6563246	6	2	6	2	matrin 3 [Homo sapiens]
gi|3851650	6	2	4	2	four and a half LIM domains 1 protein isoform B [Homo sapiens]
gi|47124246	6	2	4	2	GPX1 protein [Homo sapiens]
gi|14150147	5	3	4	2	protein syndesmos isoform 1 [Homo sapiens]
gi|51317370	5	2	4	2	NADH dehydrogenase [ubiquinone] 1 alpha subcomplex subunit 6 [Homo sapiens]
gi|62897349	5	2	5	2	proteasome 26S non-ATPase subunit 13 isoform 1 variant [Homo sapiens]
gi|3164202	4	4	2	2	ribosomal protein L10 [Homo sapiens]
gi|4757764	4	2	4	2	rho-related GTP-binding protein RhoB precursor [Homo sapiens]
gi|5821140	4	2	3	2	ASY [Homo sapiens]
gi|119592079	4	2	4	2	TAR DNA binding protein, isoform CRA_d [Homo sapiens]
gi|193783525	4	2	4	2	unnamed protein product [Homo sapiens]
gi|731187830	4	2	4	2	Chain B, Crystal Structure Of A Human Mms2/ubc13 A122g Mutant
gi|5174615	4	2	4	2	ER membrane protein complex subunit 8 isoform 1 [Homo sapiens]
gi|1040205135	3	3	2	2	Chain A, Crystal Structure Of The Fusion Protein Linked By Rhoa And The Gap Domain Of Mgcracgap
gi|119626901	3	2	3	2	SERPINE1 mRNA binding protein 1, isoform CRA_g [Homo sapiens]
gi|1060912	3	2	2	2	RPB5 [Homo sapiens]
gi|2209347	2	2	2	2	p21-Arc [Homo sapiens]

## Sheet: b. STAR deletion IP
Accession number	No. of peptides	No. of significant peptides	No. of unique peptide sequences	No. of significant, unique peptide sequences	Description
gi|28195677	584	509	47	36	nesprin-1 alpha 2 [Homo sapiens]
gi|435476	28	22	20	17	cytokeratin 9 [Homo sapiens]
gi|340219	37	28	20	16	vimentin [Homo sapiens]
gi|6807647	33	22	23	15	hypothetical protein [Homo sapiens]
gi|119568119	281	256	22	14	spectrin repeat containing, nuclear envelope 1, isoform CRA_h [Homo sapiens]
gi|98986453	48	14	34	14	myosin-3 [Homo sapiens]
gi|119573310	38	19	24	14	nestin, isoform CRA_c [Homo sapiens]
gi|50845388	31	25	16	14	annexin A2 isoform 1 [Homo sapiens]
gi|53791219	28	16	25	14	filamin A [Homo sapiens]
gi|11907570	30	22	14	13	mutant desmin [Homo sapiens]
gi|193784876	53	51	13	12	unnamed protein product [Homo sapiens]
gi|62087284	41	24	21	12	Coagulation factor XIII A chain precursor variant [Homo sapiens]
gi|16507237	25	16	18	12	78 kDa glucose-regulated protein precursor [Homo sapiens]
gi|20809886	37	31	12	11	Tubulin, beta 2C [Homo sapiens]
gi|378404908	30	24	10	10	glyceraldehyde-3-phosphate dehydrogenase isoform 2 [Homo sapiens]
gi|21361322	27	20	11	10	tubulin beta-4A chain isoform 3 [Homo sapiens]
gi|111494085	24	16	14	10	HNRPR protein, partial [Homo sapiens]
gi|5729877	16	12	13	10	heat shock cognate 71 kDa protein isoform 1 [Homo sapiens]
gi|189069169	34	29	11	9	unnamed protein product [Homo sapiens]
gi|119618534	21	16	9	8	hCG2016250, isoform CRA_c [Homo sapiens]
gi|2804273	12	9	10	8	alpha actinin 4 [Homo sapiens]
gi|301171345	57	21	10	7	tubulin alpha-8 chain isoform 2 [Homo sapiens]
gi|34228	21	9	16	7	unnamed protein product [Homo sapiens]
gi|10433717	18	14	8	7	unnamed protein product [Homo sapiens]
gi|332837089	15	14	8	7	PREDICTED: glutathione S-transferase P [Pan troglodytes]
gi|48145663	20	12	9	6	RPL7 [Homo sapiens]
gi|5174447	19	11	9	6	receptor of activated protein C kinase 1 [Homo sapiens]
gi|4504327	18	8	11	6	trifunctional enzyme subunit beta, mitochondrial isoform 1 precursor [Homo sapiens]
gi|4506723	12	8	7	6	40S ribosomal protein S3a isoform 1 [Homo sapiens]
gi|1034588381	11	7	9	6	PREDICTED: alpha-actinin-1 isoform X3 [Homo sapiens]
gi|1034586524	295	22	47	5	PREDICTED: nesprin-2 isoform X7 [Homo sapiens]
gi|119610414	30	5	21	5	myosin, heavy polypeptide 8, skeletal muscle, perinatal, isoform CRA_a [Homo sapiens]
gi|189055353	22	5	10	5	unnamed protein product [Homo sapiens]
gi|66392203	16	7	7	5	NME1-NME2 protein [Homo sapiens]
gi|833999	15	6	10	5	P43 [Homo sapiens]
gi|609412460	14	11	7	5	Chain A, Crystal Structure Of Human Lnkh2b-h2a.z-anp32e
gi|119570644	13	10	6	5	hCG1994130, isoform CRA_d [Homo sapiens]
gi|189065460	12	5	7	5	unnamed protein product [Homo sapiens]
gi|460771	11	9	7	5	hnRNP-E1 [Homo sapiens]
gi|4505415	10	7	7	5	NAD(P)H dehydrogenase [quinone] 1 isoform a [Homo sapiens]
gi|1034615073	152	4	12	4	PREDICTED: pre-mRNA-processing factor 40 homolog A isoform X4 [Homo sapiens]
gi|1034554599	21	6	14	4	PREDICTED: serine/arginine repetitive matrix protein 1 isoform X20 [Homo sapiens]
gi|1311463	20	4	14	4	glycyl tRNA synthetase [Homo sapiens]
gi|16753227	17	5	12	4	60S ribosomal protein L6 isoform 1 [Homo sapiens]
gi|119569329	16	9	7	4	hCG1640785, isoform CRA_a [Homo sapiens]
gi|795132713	15	8	8	4	PREDICTED: 60S ribosomal protein L18 isoform X5 [Mandrillus leucophaeus]
gi|237687551	15	10	7	4	RPL27/NME2 fusion protein [Homo sapiens]
gi|4506687	13	10	5	4	40S ribosomal protein S15 isoform 2 [Homo sapiens]
gi|190200	12	6	6	4	porin, partial [Homo sapiens]
gi|119613335	11	9	6	4	ribosomal protein L9, isoform CRA_c [Homo sapiens]
gi|221043650	11	5	8	4	unnamed protein product [Homo sapiens]
gi|119632119	10	6	6	4	hCG38986, isoform CRA_b [Homo sapiens]
gi|4502203	10	7	6	4	ADP-ribosylation factor 3 [Homo sapiens]
gi|12052826	9	6	4	4	hypothetical protein [Homo sapiens]
gi|1036101133	9	5	6	4	hypothetical protein [Anaplasma phagocytophilum]
gi|209413738	8	5	7	4	dolichyl-diphosphooligosaccharide--protein glycosyltransferase subunit 2 isoform 2 precursor [Homo sapiens]
gi|48429165	7	5	6	4	RecName: Full=THO complex subunit 4; Short=Tho4; AltName: Full=Ally of AML-1 and LEF-1; AltName: Full=Aly/REF export factor; AltName: Full=Transcriptional coactivator Aly/REF; AltName: Full=bZIP-enhancing factor BEF
gi|13384620	7	4	6	4	heterogeneous nuclear ribonucleoprotein K isoform 2 [Mus musculus]
gi|4503057	6	4	5	4	alpha-crystallin B chain [Homo sapiens]
gi|180195	30	6	17	3	caldesmon [Homo sapiens]
gi|887793	25	3	11	3	FXR1 [Homo sapiens]
gi|38201710	23	3	9	3	probable ATP-dependent RNA helicase DDX17 isoform 1 [Homo sapiens]
gi|31873280	16	4	10	3	hypothetical protein [Homo sapiens]
gi|78101498	13	5	9	3	Chain A, Crystal Structure Of Kh1 Domain Of Human Poly(C)-Binding Protein-2 With C-Rich Strand Of Human Telomeric Dna
gi|62087532	13	3	7	3	arginine/serine-rich splicing factor 6 variant [Homo sapiens]
gi|33187705	13	3	9	3	unknown [Homo sapiens]
gi|6912634	12	9	6	3	60S ribosomal protein L13a isoform 1 [Homo sapiens]
gi|119580717	12	3	10	3	ribosomal protein L3, isoform CRA_d [Homo sapiens]
gi|229597861	11	7	6	3	Chain A, X-Ray Crystal Structure Of Coil 1a Of Human Vimentin
gi|987870	11	4	7	3	RNase L inhibitor [Homo sapiens]
gi|1040970	10	6	6	3	fus-like protein, partial [Homo sapiens]
gi|187609312	10	4	6	3	Chain n, Structure Of A Mammalian Ribosomal 60s Subunit Within An 80s Complex Obtained By Docking Homology Models Of The Rna And Proteins Into An 8.7 A Cryo-em Map
gi|496902	10	3	9	3	translation initiation factor [Homo sapiens]
gi|16758368	8	5	6	3	ras-related protein Rab-14 [Rattus norvegicus]
gi|15928913	8	4	5	3	Unknown (protein for IMAGE:3906970), partial [Homo sapiens]
gi|387010	8	4	6	3	pyruvate dehydrogenase E1-beta subunit precursor, partial [Homo sapiens]
gi|119608008	8	5	5	3	ribosomal protein L35, isoform CRA_b [Homo sapiens]
gi|62898734	8	3	6	3	adenylate kinase 1 variant [Homo sapiens]
gi|515634	8	3	6	3	ubiquinol-cytochrome c reductase core I protein [Homo sapiens]
gi|4504505	7	3	7	3	peroxisomal multifunctional enzyme type 2 isoform 2 [Homo sapiens]
gi|119618308	7	3	6	3	ATPase, Ca++ transporting, cardiac muscle, slow twitch 2, isoform CRA_a [Homo sapiens]
gi|550019	7	4	6	3	ribosomal protein L28 [Homo sapiens]
gi|306820	6	6	3	3	glutathione transferase M3 [Homo sapiens]
gi|179832	6	4	5	3	calnexin [Homo sapiens]
gi|7305503	6	3	6	3	stomatin-like protein 2, mitochondrial isoform a [Homo sapiens]
gi|119595014	6	3	4	3	protein phosphatase 1, catalytic subunit, alpha isoform, isoform CRA_b [Homo sapiens]
gi|22760235	6	4	4	3	unnamed protein product [Homo sapiens]
gi|354721184	6	3	6	3	ras-related protein Rab-5C isoform b [Homo sapiens]
gi|2781202	5	3	5	3	Chain A, Three-Dimensional Structure Of Human Electron Transfer Flavoprotein To 2.1 A Resolution
gi|4506005	5	3	3	3	serine/threonine-protein phosphatase PP1-beta catalytic subunit isoform 1 [Homo sapiens]
gi|829581626	5	4	4	3	Chain A, Structural Basis For Mutation-induced Destabilization Of Profilin 1 In Als
gi|291463384	5	3	5	3	Chain K, Acetyl-Cypa:cyclosporine Complex
gi|1026943557	4	3	4	3	Chain A, Hsp72 With Adenosine-derived Inhibitor
gi|181914	4	4	3	3	DNA-binding protein [Homo sapiens]
gi|13938209	4	3	4	3	Unknown (protein for IMAGE:3161441), partial [Homo sapiens]
gi|17986258	3	3	3	3	myosin light polypeptide 6 isoform 1 [Homo sapiens]
gi|119587816	3	3	3	3	DEAD (Asp-Glu-Ala-Asp) box polypeptide 6, isoform CRA_a [Homo sapiens]
gi|1034616263	239	2	170	2	PREDICTED: titin isoform X1 [Homo sapiens]
gi|119629468	72	3	53	2	hCG2011852 [Homo sapiens]
gi|530383700	25	2	17	2	PREDICTED: laminin subunit alpha-2 isoform X1 [Homo sapiens]
gi|119602881	24	2	16	2	huntingtin (Huntington disease), isoform CRA_b [Homo sapiens]
gi|1034590616	23	2	18	2	PREDICTED: microtubule-associated protein 1A isoform X1 [Homo sapiens]
gi|62897725	22	3	8	2	ribosomal protein L19 variant [Homo sapiens]
gi|119616245	21	5	13	2	cardiomyopathy associated 5 [Homo sapiens]
gi|1004171568	18	10	3	2	Chain O, Structure Of Human Testis-specific Glyceraldehyde-3-phosphate Dehydrogenase Apo Form
gi|57997025	18	2	9	2	hypothetical protein [Homo sapiens]
gi|313104206	17	2	10	2	RecName: Full=Palladin; AltName: Full=SIH002; AltName: Full=Sarcoma antigen NY-SAR-77
gi|1172226	16	2	7	2	glycogen phosphorylase B [Homo sapiens]
gi|397494025	15	3	7	2	PREDICTED: GTP-binding nuclear protein Ran [Pan paniscus]
gi|193788435	14	2	12	2	unnamed protein product [Homo sapiens]
gi|1034567670	13	2	12	2	PREDICTED: myoferlin isoform X4 [Homo sapiens]
gi|337514	13	4	10	2	ribosomal protein S6 [Homo sapiens]
gi|4759098	13	4	5	2	transformer-2 protein homolog beta isoform 1 [Homo sapiens]
gi|59896138	12	6	6	2	cell growth-inhibiting protein 34 [Homo sapiens]
gi|122939159	12	2	9	2	protein-arginine deiminase type-2 [Homo sapiens]
gi|1002095800	12	2	10	2	probable ATP-dependent RNA helicase DDX5 isoform b [Homo sapiens]
gi|1034608009	12	2	8	2	PREDICTED: heterogeneous nuclear ribonucleoprotein M isoform X6 [Homo sapiens]
gi|19923231	11	4	8	2	ras-related protein Rab-6A isoform a [Homo sapiens]
gi|21751099	10	6	5	2	unnamed protein product [Homo sapiens]
gi|194390304	10	3	5	2	unnamed protein product [Homo sapiens]
gi|685616588	10	3	9	2	PREDICTED: moesin isoform X2 [Papio anubis]
gi|28875797	9	3	8	2	chromatin target of PRMT1 protein isoform 1 [Homo sapiens]
gi|119601416	8	2	6	2	splicing factor, arginine/serine-rich 5, isoform CRA_e, partial [Homo sapiens]
gi|3882215	8	2	6	2	KIAA0747 protein [Homo sapiens]
gi|158255716	8	2	4	2	unnamed protein product [Homo sapiens]
gi|119584408	8	2	4	2	hCG1995701, isoform CRA_g [Homo sapiens]
gi|114794262	8	2	6	2	Chain A, Crystal Structure Of The Bb' Fragment Of Erp57
gi|193787371	8	2	8	2	unnamed protein product [Homo sapiens]
gi|119626894	8	2	7	2	SERPINE1 mRNA binding protein 1, isoform CRA_a [Homo sapiens]
gi|13592053	7	5	4	2	60S ribosomal protein L10 [Rattus norvegicus]
gi|4504251	7	4	5	2	histone H2A type 2-A [Homo sapiens]
gi|578820718	7	2	7	2	PREDICTED: troponin T, fast skeletal muscle isoform X14 [Homo sapiens]
gi|42542700	7	3	4	2	Ribosomal protein L27a [Homo sapiens]
gi|1034560687	7	3	4	2	PREDICTED: ras-related protein Rap-1A isoform X1 [Homo sapiens]
gi|62087534	7	2	5	2	ribosomal protein L4 variant [Homo sapiens]
gi|31545	7	2	6	2	valyl-tRNA synthetase [Homo sapiens]
gi|635575708	7	2	4	2	Chain A, Ca-bound Truncated (delta13c) And C3s, C81s And C86s Mutated S100a4 Complexed With Non-muscle Myosin Iia
gi|13385036	6	2	4	2	60S ribosomal protein L15 [Mus musculus]
gi|767906235	6	3	5	2	PREDICTED: F-actin-capping protein subunit beta isoform X1 [Homo sapiens]
gi|332205939	6	2	5	2	ras-related protein Rab-11A isoform 2 [Homo sapiens]
gi|119613344	6	2	5	2	UDP-glucose dehydrogenase, isoform CRA_c [Homo sapiens]
gi|62087882	6	2	6	2	heat shock 70kDa protein 4 isoform a variant [Homo sapiens]
gi|14583014	5	3	4	2	laminin receptor-like protein LAMRL5 [Homo sapiens]
gi|827342906	5	2	4	2	Chain A, Chemical Shift Assignments And Structure Of The Alpha-crystallin Domain From Human, Hspb5
gi|270265876	5	2	5	2	tripartite motif-containing protein 72 [Homo sapiens]
gi|2853224	5	2	4	2	skeletal muscle LIM-protein FHL1 [Homo sapiens]
gi|5802966	5	3	4	2	destrin isoform a [Homo sapiens]
gi|550021	5	2	4	2	ribosomal protein S5 [Homo sapiens]
gi|34526867	5	2	5	2	unnamed protein product [Homo sapiens]
gi|4557305	5	2	4	2	fructose-bisphosphate aldolase A isoform 1 [Homo sapiens]
gi|1034583969	5	2	4	2	PREDICTED: calcium uptake protein 2, mitochondrial isoform X1 [Homo sapiens]
gi|4503609	5	2	5	2	electron transfer flavoprotein subunit beta isoform 1 [Homo sapiens]
gi|5453599	5	2	3	2	F-actin-capping protein subunit alpha-2 [Homo sapiens]
gi|46253766	5	2	2	2	immunoglobulin heavy chain [Homo sapiens]
gi|345531893	4	2	3	2	Chain A, Crystal Structure Analysis Of W35fH207W MUTANT OF HUMAN CLIC1
gi|46360168	4	3	3	2	prohibitin [Homo sapiens]
gi|114581922	4	2	3	2	PREDICTED: alkyldihydroxyacetonephosphate synthase, peroxisomal isoform X2 [Pan troglodytes]
gi|509676	4	2	4	2	mitochondrial 3-oxoacyl-CoA thiolase [Homo sapiens]
gi|11139093	4	2	3	2	GrpE-like protein cochaperone [Homo sapiens]
gi|114205477	3	3	2	2	Glutathione S-transferase mu 2 (muscle) [Homo sapiens]
gi|11513833	3	3	2	2	Chain B, Core Of The Alu Domain Of The Mammalian Srp
gi|25188179	3	2	3	2	voltage-dependent anion-selective channel protein 3 isoform 1 [Homo sapiens]
gi|117121	3	2	2	2	RecName: Full=Cytochrome c oxidase subunit 7A2, mitochondrial; AltName: Full=Cytochrome c oxidase subunit VIIa-liver/heart; Short=Cytochrome c oxidase subunit VIIa-L; Short=Cytochrome c oxidase subunit VIIaL; Flags: Precursor
gi|108773793	3	2	3	2	glucose-6-phosphate 1-dehydrogenase isoform b [Homo sapiens]
gi|1034562188	2	2	2	2	PREDICTED: F-actin-capping protein subunit alpha-1 isoform X1 [Homo sapiens]
gi|5031573	2	2	2	2	actin-related protein 3 isoform 1 [Homo sapiens]

## Sheet: c. Control IP
Accession number	No. of peptides	No. of significant peptides	No. of unique peptide sequences	No. of significant, unique peptide sequences	Description
gi|119610406	91	70	56	44	myosin, heavy polypeptide 3, skeletal muscle, embryonic, isoform CRA_b [Homo sapiens]
gi|116063573	70	63	48	43	filamin-A isoform 1 [Homo sapiens]
gi|11935049	148	131	40	38	keratin 1 [Homo sapiens]
gi|1034575326	112	59	72	34	PREDICTED: neuroblast differentiation-associated protein AHNAK isoform X2 [Homo sapiens]
gi|55956899	119	110	31	31	keratin, type I cytoskeletal 9 [Homo sapiens]
gi|116805322	65	50	37	30	filamin-C isoform a [Homo sapiens]
gi|119581085	81	74	30	28	keratin 10 (epidermolytic hyperkeratosis; keratosis palmaris et plantaris), isoform CRA_b [Homo sapiens]
gi|47132620	79	70	29	28	keratin, type II cytoskeletal 2 epidermal [Homo sapiens]
gi|181402	77	68	29	28	epidermal cytokeratin 2 [Homo sapiens]
gi|153945790	58	36	42	27	myosin-8 [Homo sapiens]
gi|114644568	52	40	28	25	PREDICTED: keratin, type II cytoskeletal 6C [Pan troglodytes]
gi|38176300	52	39	29	24	nestin [Homo sapiens]
gi|530372454	46	37	31	24	PREDICTED: microtubule-associated protein 4 isoform X7 [Homo sapiens]
gi|119617033	54	40	26	23	keratin 6B, isoform CRA_b [Homo sapiens]
gi|109731497	57	32	39	23	Myosin, heavy chain 1, skeletal muscle, adult [Homo sapiens]
gi|148728589	78	60	25	22	mutant desmin [Homo sapiens]
gi|4507677	44	34	26	22	endoplasmin precursor [Homo sapiens]
gi|21757045	73	58	24	21	unnamed protein product [Homo sapiens]
gi|119395754	47	32	26	21	keratin, type II cytoskeletal 5 [Homo sapiens]
gi|35019	35	30	24	21	nestin [Homo sapiens]
gi|5031755	76	68	23	20	heterogeneous nuclear ribonucleoprotein R isoform 2 [Homo sapiens]
gi|32189394	37	32	22	20	ATP synthase subunit beta, mitochondrial precursor [Homo sapiens]
gi|6739602	46	29	29	20	talin [Homo sapiens]
gi|20149594	48	41	21	19	heat shock protein HSP 90-beta isoform a [Homo sapiens]
gi|1195531	47	32	23	19	type I keratin 16 [Homo sapiens]
gi|3037013	81	68	21	18	Gry-rbp [Homo sapiens]
gi|4322304	48	36	28	18	translation initiation factor IF2 [Homo sapiens]
gi|12803709	53	35	24	18	Keratin 14 [Homo sapiens]
gi|530417302	38	31	21	18	PREDICTED: alpha-actinin-4 isoform X2 [Homo sapiens]
gi|27436946	46	31	29	18	lamin isoform A [Homo sapiens]
gi|1015190665	37	30	21	18	alpha-actinin-4 isoform 2 [Homo sapiens]
gi|15809590	81	69	19	17	hnRNP Q1 [Homo sapiens]
gi|52545921	43	40	19	17	hypothetical protein [Homo sapiens]
gi|35505	44	39	18	17	pyruvate kinase [Homo sapiens]
gi|31542947	36	31	21	17	60 kDa heat shock protein, mitochondrial [Homo sapiens]
gi|4503483	38	24	25	17	elongation factor 2 [Homo sapiens]
gi|18645167	70	57	20	16	Annexin A2 [Homo sapiens]
gi|6005942	45	27	18	16	transitional endoplasmic reticulum ATPase [Homo sapiens]
gi|4505257	39	26	23	16	moesin [Homo sapiens]
gi|119594342	32	20	23	16	damage-specific DNA binding protein 1, 127kDa, isoform CRA_d [Homo sapiens]
gi|189306	43	36	17	15	nucleolin [Homo sapiens]
gi|119626895	36	33	17	15	SERPINE1 mRNA binding protein 1, isoform CRA_b [Homo sapiens]
gi|63102283	34	25	21	15	CKAP4 protein [Homo sapiens]
gi|178027	114	88	15	14	alpha-actin [Homo sapiens]
gi|4501881	107	81	15	14	actin, alpha skeletal muscle [Homo sapiens]
gi|153792590	38	32	17	14	heat shock protein HSP 90-alpha isoform 1 [Homo sapiens]
gi|119615546	40	30	21	14	serine/arginine repetitive matrix 1, isoform CRA_c [Homo sapiens]
gi|119604539	38	30	16	14	interleukin enhancer binding factor 3, 90kDa, isoform CRA_c [Homo sapiens]
gi|221042248	28	23	17	14	unnamed protein product [Homo sapiens]
gi|4506787	30	22	18	14	ras GTPase-activating-like protein IQGAP1 [Homo sapiens]
gi|862457	26	18	20	14	enoyl-CoA hydratase/3-hydroxyacyl-CoA dehydrogenase alpha-subunit of trifunctional protein [Homo sapiens]
gi|4503481	47	41	16	13	elongation factor 1-gamma [Homo sapiens]
gi|31092	37	31	14	13	unnamed protein product [Homo sapiens]
gi|16041796	33	23	16	13	HNRPU protein [Homo sapiens]
gi|5803121	26	21	15	13	protein disulfide-isomerase A5 precursor [Homo sapiens]
gi|95147555	29	20	19	13	microtubule-associated protein 1A [Homo sapiens]
gi|23097308	65	18	49	13	nesprin-1 isoform 2 [Homo sapiens]
gi|194376310	111	74	12	12	unnamed protein product [Homo sapiens]
gi|18490291	26	22	14	12	Monoamine oxidase B [Homo sapiens]
gi|116283433	25	21	14	12	RDX protein, partial [Homo sapiens]
gi|1127268	28	21	13	12	Chain A, Three-Dimensional Structure Of A Transglutaminase: Human Blood Coagulation Factor Xiii
gi|10716563	21	18	13	12	calnexin precursor [Homo sapiens]
gi|6470150	20	18	13	12	BiP protein, partial [Homo sapiens]
gi|1136741	20	15	15	12	KIAA0002 [Homo sapiens]
gi|578798796	35	12	32	12	PREDICTED: microtubule-actin cross-linking factor 1 isoform X2 [Homo sapiens]
gi|642945631	144	12	107	12	titin isoform IC [Homo sapiens]
gi|37492	32	32	11	11	alpha-tubulin [Homo sapiens]
gi|4505591	26	25	11	11	peroxiredoxin-1 [Homo sapiens]
gi|62087188	27	22	14	11	Adapter-related protein complex 3 delta 1 subunit variant [Homo sapiens]
gi|4503475	27	21	12	11	elongation factor 1-alpha 2 [Homo sapiens]
gi|119628063	25	20	13	11	splicing factor, arginine/serine-rich 4, isoform CRA_b [Homo sapiens]
gi|4501893	27	18	14	11	alpha-actinin-2 isoform 1 [Homo sapiens]
gi|11276938	25	18	15	11	hypothetical protein DKFZp762H157.1 - human (fragment)
gi|4530441	27	17	17	11	thyroid hormone receptor-associated protein complex component TRAP150 [Homo sapiens]
gi|221043926	23	14	13	11	unnamed protein product [Homo sapiens]
gi|530368014	41	13	31	11	PREDICTED: spectrin beta chain, non-erythrocytic 1 isoform X2 [Homo sapiens]
gi|38648667	21	12	18	11	Fatty acid synthase [Homo sapiens]
gi|194381476	17	12	12	11	unnamed protein product [Homo sapiens]
gi|181250	125	104	11	10	cyclophilin, partial [Homo sapiens]
gi|5822569	43	38	10	10	Chain A, Crystal Structure Of Hgstp1-1[v104] Complexed With The Gsh Conjugate Of (+)-Anti-Bpde
gi|62089218	32	28	12	10	glutathione S-transferase M3 variant [Homo sapiens]
gi|158255842	29	26	12	10	unnamed protein product [Homo sapiens]
gi|119591146	29	22	12	10	desmin, isoform CRA_b [Homo sapiens]
gi|157929330	25	21	11	10	glutathione S-transferase M2 (muscle) [Homo sapiens]
gi|7106439	22	21	10	10	tubulin beta-5 chain [Mus musculus]
gi|62088704	23	19	12	10	heterogeneous nuclear ribonucleoprotein K isoform a variant [Homo sapiens]
gi|4757810	23	19	11	10	ATP synthase subunit alpha, mitochondrial isoform a precursor [Homo sapiens]
gi|225698069	18	17	10	10	Chain A, Crystal Structure Of Hsc70BAG1 IN COMPLEX WITH ATP
gi|1023300986	24	14	17	10	microtubule-associated protein 1B isoform 2 [Homo sapiens]
gi|1586563	18	14	12	10	Ca ATPase SERCA1
gi|1034567670	22	10	18	10	PREDICTED: myoferlin isoform X4 [Homo sapiens]
gi|4503249	40	34	12	9	protein DEK isoform 1 [Homo sapiens]
gi|5902076	39	31	11	9	serine/arginine-rich splicing factor 1 isoform 1 [Homo sapiens]
gi|194388468	27	22	10	9	unnamed protein product [Homo sapiens]
gi|119592221	26	20	10	9	ribosomal protein S4, X-linked, isoform CRA_a [Homo sapiens]
gi|1034652401	27	18	13	9	PREDICTED: bcl-2-associated transcription factor 1 isoform X2 [Homo sapiens]
gi|119631889	28	17	14	9	hCG1811743, isoform CRA_f [Homo sapiens]
gi|15055539	22	17	11	9	40S ribosomal protein S2 [Homo sapiens]
gi|27804346	27	16	14	9	BRD4-NUT fusion oncoprotein [Homo sapiens]
gi|473583	36	16	23	9	DNA topoisomerase I, partial [Homo sapiens]
gi|4502643	19	14	13	9	T-complex protein 1 subunit zeta isoform a [Homo sapiens]
gi|4506675	21	14	13	9	dolichyl-diphosphooligosaccharide--protein glycosyltransferase subunit 1 precursor [Homo sapiens]
gi|4503431	21	13	15	9	dysferlin isoform 8 [Homo sapiens]
gi|7018414	20	12	13	9	hypothetical protein [Homo sapiens]
gi|1034671416	21	12	12	9	PREDICTED: bromodomain-containing protein 3 isoform X2 [Homo sapiens]
gi|1034613472	14	12	10	9	PREDICTED: trifunctional enzyme subunit beta, mitochondrial isoform X1 [Homo sapiens]
gi|197692465	19	12	11	9	ATP-dependent RNA helicase DDX5 [Homo sapiens]
gi|12804225	16	11	12	9	Unknown (protein for IMAGE:3543711), partial [Homo sapiens]
gi|36796	13	11	10	9	t-complex polypeptide 1 [Homo sapiens]
gi|306549	50	42	8	8	homology to rat ribosomal protein L23, partial [Homo sapiens]
gi|178045	57	40	8	8	gamma-actin, partial [Homo sapiens]
gi|478813	41	34	10	8	nonhistone chromosomal protein HMG-1 - human
gi|119595054	33	28	8	8	glutathione S-transferase pi, isoform CRA_a [Homo sapiens]
gi|767974358	23	22	9	8	PREDICTED: nascent polypeptide-associated complex subunit alpha isoform X2 [Homo sapiens]
gi|1004171587	30	20	9	8	Chain B, Structural Basis Of H2a.z Recognition By Yl1 Histone Chaperone Component Of Srcap/swr1 Chromatin Remodeling Complex
gi|9930107	24	19	11	8	hematopoietic PBX-interacting protein [Homo sapiens]
gi|7669492	21	19	8	8	glyceraldehyde-3-phosphate dehydrogenase isoform 1 [Homo sapiens]
gi|306553	25	18	12	8	ribosmal protein small subunit [Homo sapiens]
gi|21754583	34	16	13	8	unnamed protein product [Homo sapiens]
gi|4502101	19	15	10	8	annexin A1 [Homo sapiens]
gi|14042145	19	15	10	8	unnamed protein product [Homo sapiens]
gi|38455427	18	13	12	8	T-complex protein 1 subunit delta isoform a [Homo sapiens]
gi|238427	13	13	8	8	Porin 31HM [human, skeletal muscle membranes, Peptide, 282 aa]
gi|5031635	16	13	10	8	cofilin-1 [Homo sapiens]
gi|30130	13	12	8	8	colligin [Homo sapiens]
gi|5031857	14	12	10	8	L-lactate dehydrogenase A chain isoform 1 [Homo sapiens]
gi|20911035	12	12	8	8	peptidyl-prolyl cis-trans isomerase-like 4 [Homo sapiens]
gi|110590506	13	12	9	8	Chain A, Crystal Structure Of A GlyoxylateHYDROXYPYRUVATE REDUCTASE FROM HOMO Sapiens
gi|5453607	13	11	9	8	T-complex protein 1 subunit eta isoform a [Homo sapiens]
gi|388603973	14	11	10	8	Chain A, Structure Of A Chimeric Construct Of Human Ck2alpha And Human Ck2alpha' In Complex With A Non-hydrolysable Atp-analogue
gi|1911652	15	11	11	8	aspartyl(asparaginyl)beta-hydroxylase [Homo sapiens]
gi|7657671	14	10	10	8	nucleolar transcription factor 1 isoform a [Homo sapiens]
gi|35655	12	9	10	8	unnamed protein product [Homo sapiens]
gi|148613856	18	9	13	8	probable ATP-dependent RNA helicase DDX17 isoform 3 [Homo sapiens]
gi|22902366	25	9	19	8	Poly (ADP-ribose) polymerase 1 [Homo sapiens]
gi|1477646	51	9	40	8	plectin [Homo sapiens]
gi|4826734	36	32	8	7	RNA-binding protein FUS isoform 1 [Homo sapiens]
gi|4885375	26	26	7	7	histone H1.2 [Homo sapiens]
gi|4506685	25	21	8	7	40S ribosomal protein S13 [Homo sapiens]
gi|337518	21	18	9	7	ribosomal protein, partial [Homo sapiens]
gi|5803203	22	17	10	7	troponin T, fast skeletal muscle isoform 1 [Homo sapiens]
gi|6755368	17	14	9	7	40S ribosomal protein S18 [Mus musculus]
gi|1025735745	14	13	8	7	Chain K, Structure And Dynamics Of Single-isoform Recombinant Neuronal Human Tubulin
gi|42741682	17	13	10	7	zinc finger Ran-binding domain-containing protein 2 isoform 2 [Homo sapiens]
gi|1025735596	24	13	12	7	Chain B, Crystal Structure Of Limk1 Mutant D460n In Complex With Full-length Cofilin-1
gi|16579885	18	13	11	7	60S ribosomal protein L4 [Homo sapiens]
gi|7765076	16	13	8	7	S3 ribosomal protein [Homo sapiens]
gi|767942107	19	12	12	7	PREDICTED: band 4.1-like protein 2 isoform X2 [Homo sapiens]
gi|13111995	14	11	8	7	Ubiquitin associated protein 2-like [Homo sapiens]
gi|28827795	13	11	8	7	charged multivesicular body protein 4b [Homo sapiens]
gi|3318841	15	11	9	7	Chain A, Horf6 A Novel Human Peroxidase Enzyme
gi|119578687	11	11	7	7	glyoxylate reductase/hydroxypyruvate reductase, isoform CRA_a [Homo sapiens]
gi|194373785	14	10	10	7	unnamed protein product [Homo sapiens]
gi|4929587	15	10	10	7	CGI-59 protein [Homo sapiens]
gi|24638454	18	9	12	7	sarcoplasmic/endoplasmic reticulum calcium ATPase 2 isoform b [Homo sapiens]
gi|9408096	11	9	9	7	Nogo-A protein [Homo sapiens]
gi|48255905	9	9	7	7	transgelin [Homo sapiens]
gi|4502303	13	9	9	7	ATP synthase subunit O, mitochondrial precursor [Homo sapiens]
gi|119577741	9	9	7	7	creatine kinase, muscle, partial [Homo sapiens]
gi|1710248	10	8	8	7	protein disulfide isomerase-related protein 5 [Homo sapiens]
gi|238776833	65	55	8	6	THO complex subunit 4 [Homo sapiens]
gi|119619436	32	28	7	6	hCG1983058 [Homo sapiens]
gi|62088150	27	22	8	6	activated RNA polymerase II transcription cofactor 4 variant [Homo sapiens]
gi|4885381	19	19	6	6	histone H1.5 [Homo sapiens]
gi|4506661	23	18	7	6	60S ribosomal protein L7a [Homo sapiens]
gi|197099116	18	17	7	6	signal recognition particle 14 kDa protein [Pongo abelii]
gi|40254924	27	15	11	6	leucine-rich repeat-containing protein 59 [Homo sapiens]
gi|149521754	15	14	6	6	PREDICTED: heterogeneous nuclear ribonucleoprotein D-like [Ornithorhynchus anatinus]
gi|28416940	20	13	9	6	ribosome maturation protein SBDS [Homo sapiens]
gi|14249158	23	12	11	6	hepatoma-derived growth factor-related protein 2 isoform 2 [Homo sapiens]
gi|17046373	18	12	11	6	SON DNA binding protein isoform A [Homo sapiens]
gi|26638659	15	12	8	6	39S ribosomal protein L40, mitochondrial isoform 1 [Homo sapiens]
gi|228543	14	12	8	6	splicing factor U2AF:SUBUNIT=large
gi|42476296	19	12	11	6	tropomyosin beta chain isoform Tpm2.2st [Homo sapiens]
gi|4506605	13	12	6	6	60S ribosomal protein L23 [Homo sapiens]
gi|544445044	13	11	7	6	PREDICTED: hepatoma-derived growth factor-related protein 3 isoform X3 [Macaca fascicularis]
gi|36100	11	11	6	6	unnamed protein product [Homo sapiens]
gi|28614	13	11	7	6	aldolase A [Homo sapiens]
gi|5902102	13	11	7	6	small nuclear ribonucleoprotein Sm D1 isoform 1 [Homo sapiens]
gi|26667177	16	11	8	6	39S ribosomal protein L46, mitochondrial [Homo sapiens]
gi|194386352	14	11	9	6	unnamed protein product [Homo sapiens]
gi|4507241	23	11	12	6	FACT complex subunit SSRP1 [Homo sapiens]
gi|1034676328	14	10	8	6	PREDICTED: 40S ribosomal protein S4, Y isoform X1 [Homo sapiens]
gi|27545315	12	10	8	6	translational activator of cytochrome c oxidase 1 [Homo sapiens]
gi|220702506	11	9	8	6	Chain A, TapasinERP57 HETERODIMER
gi|4759100	13	9	8	6	serine/arginine-rich splicing factor 11 isoform 1 [Homo sapiens]
gi|20521862	14	9	8	6	KIAA0252 [Homo sapiens]
gi|4506695	12	9	9	6	40S ribosomal protein S19 isoform 1 [Homo sapiens]
gi|426391426	14	9	9	6	PREDICTED: eukaryotic translation initiation factor 2 subunit 2-like [Gorilla gorilla gorilla]
gi|28277147	12	9	8	6	Metadherin [Homo sapiens]
gi|4503841	15	9	10	6	X-ray repair cross-complementing protein 6 isoform 1 [Homo sapiens]
gi|550023	14	9	8	6	ribosomal protein S9 [Homo sapiens]
gi|14719392	8	8	6	6	cofilin-2 isoform 1 [Homo sapiens]
gi|7023491	18	8	12	6	unnamed protein product [Homo sapiens]
gi|62087344	15	8	11	6	chaperonin containing TCP1, subunit 3 (gamma) variant [Homo sapiens]
gi|2136353	12	8	9	6	UTP-glucose-1-phosphate uridylyltransferase (EC 2.7.7.9), skeletal muscle [validated] - human
gi|194382324	11	8	8	6	unnamed protein product [Homo sapiens]
gi|7706254	13	8	8	6	nucleolar protein 58 [Homo sapiens]
gi|44680105	22	7	13	6	caldesmon isoform 1 [Homo sapiens]
gi|35218	13	7	11	6	unnamed protein product [Homo sapiens]
gi|4503727	8	7	6	6	peptidyl-prolyl cis-trans isomerase FKBP3 [Homo sapiens]
gi|2655202	19	7	12	6	U5 snRNP 100 kD protein [Homo sapiens]
gi|180572	8	6	7	6	creatine kinase-B [Homo sapiens]
gi|12667788	26	6	20	6	myosin-9 [Homo sapiens]
gi|530380382	28	6	20	6	PREDICTED: transcription elongation regulator 1 isoform X1 [Homo sapiens]
gi|41281453	15	6	11	6	STE20-like serine/threonine-protein kinase isoform 1 [Homo sapiens]
gi|434765	11	6	10	6	ORF [Homo sapiens]
gi|4506645	30	26	6	5	60S ribosomal protein L38 [Homo sapiens]
gi|440355926	28	18	7	5	desmin, partial [Homo sapiens]
gi|4502847	19	17	6	5	cold-inducible RNA-binding protein isoform 1 [Homo sapiens]
gi|1655596	19	17	5	5	ribosomal protein L31 [Homo sapiens]
gi|254547226	15	15	5	5	glutathione S-transferase pi [Homo sapiens]
gi|15431303	17	15	5	5	60S ribosomal protein L9 [Homo sapiens]
gi|433344	20	14	8	5	p37 AUF1 [Homo sapiens]
gi|10800138	19	13	6	5	histone H2B type 1-D [Homo sapiens]
gi|4885225	18	13	8	5	RNA-binding protein EWS isoform 2 [Homo sapiens]
gi|53690154	15	13	6	5	small nuclear ribonucleoprotein polypeptide B [Homo sapiens]
gi|530369695	14	12	6	5	PREDICTED: lanC-like protein 1 isoform X1 [Homo sapiens]
gi|34740329	11	11	5	5	heterogeneous nuclear ribonucleoprotein A3 [Homo sapiens]
gi|72534660	14	11	6	5	serine/arginine-rich splicing factor 7 isoform 1 [Homo sapiens]
gi|4759158	16	11	9	5	small nuclear ribonucleoprotein Sm D2 isoform 1 [Homo sapiens]
gi|5730027	12	11	5	5	KH domain-containing, RNA-binding, signal transduction-associated protein 1 isoform 1 [Homo sapiens]
gi|542850	18	11	9	5	heterogeneous nuclear ribonucleoprotein G - human
gi|433938	17	10	10	5	ERGIC53 [Homo sapiens]
gi|4092058	14	10	7	5	proteasome subunit HSPC [Homo sapiens]
gi|1633054	16	10	5	5	Chain A, Cyclophilin A Complexed With Dipeptide Gly-Pro
gi|1034557925	12	9	7	5	PREDICTED: glutathione S-transferase Mu 4 isoform X1 [Homo sapiens]
gi|73909106	10	9	6	5	TUBB3 protein, partial [Homo sapiens]
gi|23271009	18	9	12	5	PRP4 pre-mRNA processing factor 4 homolog B (yeast) [Homo sapiens]
gi|14133249	22	9	15	5	KIAA1398 protein [Homo sapiens]
gi|4506663	11	9	6	5	60S ribosomal protein L8 [Homo sapiens]
gi|14042363	11	8	6	5	unnamed protein product [Homo sapiens]
gi|5174449	10	8	7	5	histone H1x [Homo sapiens]
gi|6857820	9	8	6	5	phosphatidylinositol 5-phosphate 4-kinase type-2 alpha [Homo sapiens]
gi|119574954	11	8	7	5	voltage-dependent anion channel 2, isoform CRA_a [Homo sapiens]
gi|39725634	17	8	13	5	la-related protein 1 [Homo sapiens]
gi|12006043	12	8	7	5	GL014 [Homo sapiens]
gi|662033891	18	7	13	5	chromodomain-helicase-DNA-binding protein 4 isoform 2 [Homo sapiens]
gi|2583173	9	7	7	5	branched chain alpha-ketoacid dehydrogenase kinase precursor [Homo sapiens]
gi|178743	8	7	6	5	apurinic endonuclease [Homo sapiens]
gi|125490347	8	7	6	5	DNA-(apurinic or apyrimidinic site) lyase [Pan troglodytes]
gi|10947135	12	7	9	5	ATP-binding cassette sub-family F member 1 isoform b [Homo sapiens]
gi|4758086	8	7	6	5	cysteine and glycine-rich protein 1 isoform 1 [Homo sapiens]
gi|937827788	16	7	12	5	L-lactate dehydrogenase B chain isoform LDHBx [Homo sapiens]
gi|1658578	11	7	8	5	ribosomal L5 protein, partial [Homo sapiens]
gi|21619170	8	7	6	5	Similar to phospholipase C, beta 3 (phosphatidylinositol-specific), partial [Homo sapiens]
gi|1065361	8	7	5	5	Chain A, Human Adp-Ribosylation Factor 1 Complexed With Gdp, Full Length Non-Myristoylated
gi|194384790	9	7	6	5	unnamed protein product [Homo sapiens]
gi|4758128	11	7	7	5	serine/threonine-protein kinase DCLK1 isoform 1 [Homo sapiens]
gi|5803227	9	7	6	5	14-3-3 protein theta [Homo sapiens]
gi|14043072	8	7	5	5	heterogeneous nuclear ribonucleoproteins A2/B1 isoform B1 [Homo sapiens]
gi|116283554	10	7	6	5	P4HA2 protein [Homo sapiens]
gi|4758024	9	6	6	5	coilin [Homo sapiens]
gi|224510642	7	6	6	5	Chain X, Crystal Structure Of Catalytic Subunit Of Human Protein Kinase Ck2alpha Prime With A Potent Indazole-Derivative Inhibitor
gi|4826659	9	6	7	5	F-actin-capping protein subunit beta isoform 1 [Homo sapiens]
gi|545478466	14	6	7	5	septin-2 isoform b [Homo sapiens]
gi|531171	9	6	6	5	Csa-19 [Homo sapiens]
gi|292435	13	6	8	5	ribosomal protein L26 [Homo sapiens]
gi|1370115	9	5	7	5	kinase [Homo sapiens]
gi|4503571	10	5	9	5	alpha-enolase isoform 1 [Homo sapiens]
gi|4758304	10	5	8	5	protein disulfide-isomerase A4 precursor [Homo sapiens]
gi|45439370	8	5	8	5	serine/threonine-protein kinase TAO1 isoform 1 [Homo sapiens]
gi|50659095	17	5	12	5	nucleolar RNA helicase 2 isoform 1 [Homo sapiens]
gi|119590969	9	5	8	5	X-ray repair complementing defective repair in Chinese hamster cells 5 (double-strand-break rejoining; Ku autoantigen, 80kDa), isoform CRA_b [Homo sapiens]
gi|179106	24	5	18	5	nonerythroid alpha-spectrin [Homo sapiens]
gi|459214638	25	5	19	5	KIF5B-RET(NM_020630)_K24;R11 fusion protein [Homo sapiens]
gi|4506707	21	19	5	4	40S ribosomal protein S25 [Homo sapiens]
gi|4506743	20	16	5	4	40S ribosomal protein S8 [Homo sapiens]
gi|62089194	15	15	4	4	CS0DF038YO05 variant [Homo sapiens]
gi|5032051	14	13	5	4	40S ribosomal protein S14 [Homo sapiens]
gi|1034601551	17	12	5	4	PREDICTED: TATA-binding protein-associated factor 2N isoform X2 [Homo sapiens]
gi|262391	16	12	4	4	Rig homolog [human, brain, Peptide Partial, 135 aa]
gi|296863488	12	11	4	4	Chain A, Crystal Structure Of A Vimentin Fragment
gi|694888896	14	10	7	4	PREDICTED: chromatin target of PRMT1 protein isoform X3 [Pan troglodytes]
gi|553640	13	10	5	4	ribosomal protein S13 [Homo sapiens]
gi|972781485	11	10	5	4	39S ribosomal protein L48, mitochondrial isoform 3 [Homo sapiens]
gi|4508017	11	10	5	4	BUB3-interacting and GLEBS motif-containing protein ZNF207 isoform a [Homo sapiens]
gi|189055016	12	10	6	4	unnamed protein product [Homo sapiens]
gi|969812811	12	10	5	4	Chain B, Human Nucleosome Core Particle
gi|4885373	9	9	4	4	histone H1.1 [Homo sapiens]
gi|1587697	14	9	7	4	26S proteasome:SUBUNIT=5a
gi|4506693	11	9	5	4	40S ribosomal protein S17 [Homo sapiens]
gi|8923398	12	9	6	4	cell growth-regulating nucleolar protein [Homo sapiens]
gi|2285963	15	9	8	4	high mobility group protein 2a [Homo sapiens]
gi|14249959	18	9	7	4	Heterogeneous nuclear ribonucleoprotein C (C1/C2) [Homo sapiens]
gi|4885371	17	9	8	4	histone H1.0 [Homo sapiens]
gi|255311816	10	9	5	4	Chain A, Crystal Structure Of Human Rangdp-Nup153znf3 Complex
gi|4506623	9	9	4	4	60S ribosomal protein L27 [Homo sapiens]
gi|4506691	10	9	4	4	40S ribosomal protein S16 isoform 1 [Homo sapiens]
gi|164691215	9	8	5	4	unnamed protein product [Homo sapiens]
gi|337516	18	8	6	4	ribosomal protein s6 [Homo sapiens]
gi|38571737	8	8	4	4	RPL22L1 protein, partial [Homo sapiens]
gi|12804561	12	8	6	4	Ribosomal protein S15a [Homo sapiens]
gi|1117968	16	8	8	4	CARS-Cyp [Homo sapiens]
gi|290560081	9	8	5	4	Chain A, Human Thioredoxin Double Mutant C35s,C73r
gi|825671	10	8	6	4	B23 nucleophosmin (280 AA) [Homo sapiens]
gi|56676330	16	8	10	4	heterochromatin protein 1-binding protein 3 [Homo sapiens]
gi|20070130	9	7	5	4	transcription factor BTF3 isoform B [Homo sapiens]
gi|1244508	15	7	6	4	assembly protein 50 [Homo sapiens]
gi|119579040	10	7	5	4	ribosomal protein S6, isoform CRA_b [Homo sapiens]
gi|4503101	7	7	4	4	cysteine and glycine-rich protein 2 [Homo sapiens]
gi|767987757	11	7	7	4	PREDICTED: UPF0585 protein C16orf13 isoform X1 [Homo sapiens]
gi|14602859	14	7	9	4	Dyskeratosis congenita 1, dyskerin [Homo sapiens]
gi|14042471	8	7	5	4	unnamed protein product [Homo sapiens]
gi|662841	11	7	5	4	heat shock protein 27 [Homo sapiens]
gi|444021	8	7	5	4	sub2.3 [Homo sapiens]
gi|365813094	11	7	6	4	Chain A, Crystal Structure Of Human Galectin-1 In Complex With Methyl 2-o- Acetyl-3-o-toluoyl-beta-d-talopyranoside
gi|33878601	10	7	7	4	RSL1D1 protein, partial [Homo sapiens]
gi|193787662	8	6	5	4	unnamed protein product [Homo sapiens]
gi|4507789	7	6	4	4	ubiquitin-conjugating enzyme E2 L3 isoform 1 [Homo sapiens]
gi|119617245	9	6	7	4	hCG2016179, isoform CRA_f [Homo sapiens]
gi|119582066	11	6	6	4	Ras-GTPase-activating protein SH3-domain-binding protein, isoform CRA_c [Homo sapiens]
gi|19923969	7	6	5	4	coiled-coil domain-containing protein 124 [Homo sapiens]
gi|119630992	16	6	8	4	nucleolar protein 5A (56kDa with KKE/D repeat), isoform CRA_d [Homo sapiens]
gi|32483374	10	6	7	4	nucleolar protein 56 [Homo sapiens]
gi|4758404	8	6	5	4	protein FRG1 [Homo sapiens]
gi|14141166	7	6	5	4	poly(rC)-binding protein 2 isoform b [Homo sapiens]
gi|36138	7	6	4	4	ribosomal protein L6 [Homo sapiens]
gi|7706501	12	6	8	4	WW domain-binding protein 11 [Homo sapiens]
gi|15422163	13	6	8	4	RNA helicase-like protein [Homo sapiens]
gi|5453597	6	6	4	4	F-actin-capping protein subunit alpha-1 [Homo sapiens]
gi|5689736	7	6	5	4	Myopodin protein [Homo sapiens]
gi|34147513	7	6	5	4	ras-related protein Rab-7a [Homo sapiens]
gi|4759156	7	6	4	4	U1 small nuclear ribonucleoprotein A [Homo sapiens]
gi|768039199	13	5	10	4	PREDICTED: WD repeat-containing protein 44 isoform X1 [Homo sapiens]
gi|110559511	7	5	5	4	Nogo-C [Homo sapiens]
gi|194388786	13	5	10	4	unnamed protein product [Homo sapiens]
gi|37231	15	5	10	4	DNA topoisomerase II [Homo sapiens]
gi|21750383	5	5	4	4	unnamed protein product [Homo sapiens]
gi|4502923	6	5	5	4	calponin-3 isoform 1 [Homo sapiens]
gi|554790263	5	5	4	4	calponin-3 isoform 3 [Homo sapiens]
gi|2224605	11	5	10	4	KIAA0332 [Homo sapiens]
gi|20270317	5	5	4	4	ribosome-recycling factor, mitochondrial isoform 1 precursor [Homo sapiens]
gi|109809739	11	5	8	4	la-related protein 7 isoform 1 [Homo sapiens]
gi|119622042	6	5	4	4	hCG37214, isoform CRA_a, partial [Homo sapiens]
gi|4502011	9	5	6	4	adenylate kinase isoenzyme 1 isoform 1 [Homo sapiens]
gi|119626208	7	5	6	4	septin 11, isoform CRA_a [Homo sapiens]
gi|4507357	5	5	4	4	transgelin-2 isoform b [Homo sapiens]
gi|565651	8	5	7	4	proteasome subunit HsN3 [Homo sapiens]
gi|4758876	8	5	6	4	polyadenylate-binding protein 2 [Homo sapiens]
gi|1584035	6	5	5	4	Lasp-1 protein
gi|292938	11	5	9	4	tight junction (zonula occludens) protein ZO-1 [Homo sapiens]
gi|13994259	8	5	7	4	28S ribosomal protein S5, mitochondrial isoform a [Homo sapiens]
gi|4758788	7	5	4	4	NADH dehydrogenase [ubiquinone] iron-sulfur protein 3, mitochondrial precursor [Homo sapiens]
gi|338043	5	4	5	4	unnamed protein product, partial [Homo sapiens]
gi|119610741	5	4	5	4	complement component 1, q subcomponent binding protein, isoform CRA_a [Homo sapiens]
gi|14141152	9	4	9	4	heterogeneous nuclear ribonucleoprotein M isoform a [Homo sapiens]
gi|4758012	15	4	11	4	clathrin heavy chain 1 isoform 1 [Homo sapiens]
gi|15530273	9	4	6	4	OLA1 protein [Homo sapiens]
gi|17933772	6	4	5	4	protein S100-A16 [Homo sapiens]
gi|4165325	7	4	7	4	plasma membrane calcium ATPase isoform 1 [Homo sapiens]
gi|5821153	29	4	25	4	RNA binding protein [Homo sapiens]
gi|3420181	7	4	6	4	WDR1 protein [Homo sapiens]
gi|458727	6	4	6	4	RCK [Homo sapiens]
gi|62088702	5	4	4	4	staufen isoform b variant [Homo sapiens]
gi|1806048	9	4	8	4	nuclear DNA helicase II [Homo sapiens]
gi|404105	18	4	11	4	alpha-catenin [Homo sapiens]
gi|4505763	11	4	9	4	phosphoglycerate kinase 1 [Homo sapiens]
gi|509291	6	4	4	4	H+-ATP synthase subunit b [Homo sapiens]
gi|292059	9	4	9	4	MTHSP75 [Homo sapiens] (hsp 75)
gi|194383830	15	4	9	4	unnamed protein product [Homo sapiens]
gi|1718502	6	4	6	4	mitochondrial aconitase [Homo sapiens]
gi|767961213	12	4	7	4	PREDICTED: calcium uptake protein 1, mitochondrial isoform X1 [Homo sapiens]
gi|4506613	35	34	3	3	60S ribosomal protein L22 [Homo sapiens]
gi|337926	20	19	3	3	splicing factor [Homo sapiens]
gi|22208967	19	18	4	3	high mobility group protein HMG-I/HMG-Y isoform a [Homo sapiens]
gi|119600532	17	14	4	3	TAF15 RNA polymerase II, TATA box binding protein (TBP)-associated factor, 68kDa, isoform CRA_c [Homo sapiens]
gi|32335	26	12	7	3	HMG2B [Homo sapiens]
gi|119616692	17	12	6	3	hCG27695, isoform CRA_a [Homo sapiens]
gi|74739412	13	11	4	3	RecName: Full=Putative beta-actin-like protein 3; AltName: Full=Kappa-actin; AltName: Full=POTE ankyrin domain family member K
gi|119583342	15	9	7	3	hCG24487, isoform CRA_a [Homo sapiens]
gi|119624305	19	9	4	3	splicing factor, arginine/serine-rich 3, isoform CRA_c [Homo sapiens]
gi|21740160	15	9	8	3	hypothetical protein [Homo sapiens]
gi|291463659	8	8	3	3	Chain B, Human Nac Dimerization Domain
gi|3253165	9	8	3	3	SR protein [Homo sapiens]
gi|4506643	9	8	4	3	60S ribosomal protein L37a [Homo sapiens]
gi|1032207174	10	7	4	3	Chain C, Solution Structure Of The Isolated Histone H2a-h2b Heterodimer
gi|530380665	20	7	13	3	PREDICTED: treacle protein isoform X1 [Homo sapiens]
gi|13385408	11	7	6	3	60S ribosomal protein L11 [Mus musculus]
gi|14250672	9	7	4	3	Cold shock domain protein A [Homo sapiens]
gi|21361122	10	7	5	3	four and a half LIM domains protein 1 isoform 2 [Homo sapiens]
gi|4505819	8	6	4	3	phosphatidylinositol 5-phosphate 4-kinase type-2 beta [Homo sapiens]
gi|4757926	9	6	5	3	RNA-binding protein 39 isoform b [Homo sapiens]
gi|4503499	7	6	4	3	eukaryotic translation initiation factor 1A, X-chromosomal [Homo sapiens]
gi|4503453	8	6	4	3	endothelial differentiation-related factor 1 isoform alpha [Homo sapiens]
gi|4506609	11	6	5	3	60S ribosomal protein L19 [Homo sapiens]
gi|119594653	9	6	6	3	hCG2016877, isoform CRA_c [Homo sapiens]
gi|15431295	11	6	5	3	60S ribosomal protein L13 isoform 1 [Homo sapiens]
gi|284448551	8	6	4	3	NADH-cytochrome b5 reductase 3 isoform 3 [Homo sapiens]
gi|498910	9	6	5	3	endothelial-monocyte activating polypeptide II [Homo sapiens]
gi|58761496	11	6	6	3	heterogeneous nuclear ribonucleoprotein A1-like 2 [Homo sapiens]
gi|182592	10	6	4	3	fibrillarin [Homo sapiens]
gi|1034578051	8	5	3	3	PREDICTED: keratin, type II cytoskeletal 72 isoform X2 [Homo sapiens]
gi|62421170	9	5	3	3	actin-like protein, partial [Homo sapiens]
gi|61835148	9	5	7	3	fragile X mental retardation syndrome-related protein 1 isoform a [Homo sapiens]
gi|262368129	10	5	6	3	Chain A, Structure Of An Oxygenase
gi|1911429	7	5	3	3	A0=heterogeneous nuclear ribonucleoprotein [human, placenta, Peptide, 305 aa]
gi|4826898	6	5	4	3	profilin-1 [Homo sapiens]
gi|431953	6	5	4	3	nucleic acid binding protein [Homo sapiens]
gi|3334899	5	5	3	3	autoantigen p542 [Homo sapiens]
gi|4826998	8	5	6	3	splicing factor, proline- and glutamine-rich [Homo sapiens]
gi|4506619	10	5	5	3	60S ribosomal protein L24 [Homo sapiens]
gi|166235178	6	5	4	3	PDZ and LIM domain protein 3 isoform b [Homo sapiens]
gi|4506681	7	5	4	3	40S ribosomal protein S11 [Homo sapiens]
gi|4758790	7	5	3	3	NADH dehydrogenase [ubiquinone] iron-sulfur protein 5 [Homo sapiens]
gi|1778307	25	5	13	3	putative DNA dependent ATPase and helicase [Homo sapiens]
gi|13654278	6	5	4	3	SRA stem-loop-interacting RNA-binding protein, mitochondrial isoform 1 precursor [Homo sapiens]
gi|158259911	9	5	6	3	unnamed protein product [Homo sapiens]
gi|35903	11	5	8	3	ribosomal protein L7 [Homo sapiens]
gi|119592742	6	4	5	3	troponin T type 1 (skeletal, slow), isoform CRA_a [Homo sapiens]
gi|221045376	4	4	3	3	unnamed protein product [Homo sapiens]
gi|544346325	4	4	3	3	transformer-2 protein homolog alpha isoform 2 [Homo sapiens]
gi|327195100	6	4	4	3	UBE2L3/KRAS fusion protein [Homo sapiens]
gi|56118310	4	4	3	3	nuclear ubiquitous casein and cyclin-dependent kinase substrate 1 [Homo sapiens]
gi|4506671	4	4	3	3	60S acidic ribosomal protein P2 [Homo sapiens]
gi|359546165	6	4	5	3	Chain A, 0.8 A Resolution Crystal Structure Of Human Parvulin 14
gi|365927536	8	4	6	3	YWHAE/FAM22A fusion protein, partial [Homo sapiens]
gi|377656701	8	4	6	3	Chain A, Crystal Structure Of A Tyrosine 3-monooxygenase/tryptophan 5- Monooxygenase Activation Protein, Beta Polypeptide (ywhab) From Homo Sapiens At 2.20 A Resolution.
gi|11527777	7	4	6	3	heterogeneous nuclear ribonucleoprotein L [Homo sapiens]
gi|126723060	14	4	7	3	zinc finger CCCH domain-containing protein 4 [Homo sapiens]
gi|1024249317	6	4	5	3	dolichyl-diphosphooligosaccharide--protein glycosyltransferase subunit 2 isoform 3 precursor [Homo sapiens]
gi|190786	5	4	4	3	prolyl 4-hydroxylase alpha subunit (EC 1.14.11.2) [Homo sapiens]
gi|7023690	5	4	3	3	unnamed protein product [Homo sapiens]
gi|119626687	8	4	5	3	HDCMA18P protein, isoform CRA_a [Homo sapiens]
gi|16905517	8	4	6	3	serine/arginine-rich splicing factor 10 isoform 2 [Homo sapiens]
gi|532313	5	4	4	3	NF45 protein [Homo sapiens]
gi|168229174	13	4	9	3	RNA-binding protein 27 [Homo sapiens]
gi|11067747	10	4	5	3	cell division cycle 5-like protein [Homo sapiens]
gi|4680715	8	4	5	3	CGI-38 protein [Homo sapiens]
gi|5032057	4	4	3	3	protein S100-A11 [Homo sapiens]
gi|4050087	6	4	5	3	S164 [Homo sapiens]
gi|5138993	8	4	3	3	vacuolar H-ATPase subunit D [Homo sapiens]
gi|667243509	6	4	5	3	PREDICTED: chromobox protein homolog 5 isoform X2 [Galeopterus variegatus]
gi|118498356	21	4	16	3	kinectin isoform a [Homo sapiens]
gi|13112029	8	4	5	3	MACROD1 protein [Homo sapiens]
gi|31563352	8	4	5	3	39S ribosomal protein L55, mitochondrial isoform a [Homo sapiens]
gi|8099350	6	4	3	3	33 kDa Vamp-associated protein [Homo sapiens]
gi|2351035	4	4	3	3	Smad 3 [Homo sapiens]
gi|1220346	5	4	4	3	myosin light chain 2 [Homo sapiens]
gi|29029601	8	4	7	3	probable ATP-dependent RNA helicase DHX37 [Homo sapiens]
gi|290789838	7	4	5	3	Chain C, Fgf1-S100a13 Complex Structure: Key Component In Non-Classic Way Of Fgf1
gi|4757900	5	4	4	3	calreticulin precursor [Homo sapiens]
gi|47077485	7	4	4	3	unnamed protein product [Homo sapiens]
gi|4689134	6	4	3	3	60S ribosomal protein L36 [Homo sapiens]
gi|9506713	8	4	5	3	H/ACA ribonucleoprotein complex subunit 1 [Homo sapiens]
gi|194382390	6	4	5	3	unnamed protein product [Homo sapiens]
gi|3047308	7	4	6	3	sarcosin [Homo sapiens]
gi|1034659680	7	4	6	3	PREDICTED: poly(U)-binding-splicing factor PUF60 isoform X2 [Homo sapiens]
gi|6755472	5	4	4	3	small EDRK-rich factor 2 isoform b [Mus musculus]
gi|16306859	9	3	9	3	Lamin B2 [Homo sapiens]
gi|1023300865	13	3	8	3	ATP-dependent RNA helicase DDX3Y isoform 3 [Homo sapiens]
gi|2463577	14	3	13	3	PRP8 protein [Homo sapiens]
gi|62912482	6	3	5	3	high mobility group protein HMGI-C isoform b [Homo sapiens]
gi|2627062	4	3	4	3	cardiac calsequestrin [Homo sapiens]
gi|530363579	12	3	10	3	PREDICTED: nexilin isoform X2 [Homo sapiens]
gi|5031753	6	3	5	3	heterogeneous nuclear ribonucleoprotein H [Homo sapiens]
gi|4758756	5	3	4	3	nucleosome assembly protein 1-like 1 isoform 1 [Homo sapiens]
gi|7212807	6	3	4	3	EH domain containing 2 [Homo sapiens]
gi|296863472	6	3	4	3	Chain A, Crystal Structure Analysis Of Msp Domain
gi|16550968	6	3	6	3	unnamed protein product [Homo sapiens]
gi|5453595	4	3	4	3	adenylyl cyclase-associated protein 1 [Homo sapiens]
gi|7657441	4	3	4	3	28 kDa heat- and acid-stable phosphoprotein [Homo sapiens]
gi|126031226	5	3	4	3	Chain B, Structure Of Appbp1-Uba3~nedd8-Nedd8-Mgatp-Ubc12(C111a), A Trapped Ubiquitin-Like Protein Activation Complex
gi|8394076	3	3	3	3	proteasome subunit alpha type-6 [Rattus norvegicus]
gi|2098575	5	3	4	3	F25451_2 [Homo sapiens]
gi|348239	11	3	6	3	unnamed protein product [Homo sapiens]
gi|4506243	5	3	5	3	polypyrimidine tract-binding protein 1 isoform a [Homo sapiens]
gi|505033	6	3	5	3	mitogen inducible gene mig-2 [Homo sapiens]
gi|31442	10	3	6	3	unnamed protein product [Homo sapiens]
gi|1263008	26	3	7	3	aldehyde dehydrogenase [Homo sapiens]
gi|15214657	4	3	4	3	Similar to nucleolar protein interacting with the FHA domain of pKi-67, partial [Homo sapiens]
gi|119589505	6	3	6	3	general transcription factor IIF, polypeptide 1, 74kDa, isoform CRA_b [Homo sapiens]
gi|4885079	5	3	5	3	ATP synthase subunit gamma, mitochondrial isoform H (heart) precursor [Homo sapiens]
gi|68533125	10	3	9	3	ACLY variant protein [Homo sapiens]
gi|5410300	5	3	5	3	COP9 complex subunit 4 [Homo sapiens]
gi|189422	4	3	4	3	proliferating cell nuclear protein P120, partial [Homo sapiens]
gi|21626466	5	3	4	3	matrin-3 isoform a [Homo sapiens]
gi|47125294	18	3	14	3	Serine/threonine kinase 10 [Homo sapiens]
gi|5453559	6	3	5	3	ATP synthase subunit d, mitochondrial isoform a [Homo sapiens]
gi|1808644	4	3	4	3	arginine methyltransferase [Homo sapiens]
gi|66360499	10	3	6	3	Chain O, Crystal Structure Of Anthrax Edema Factor (Ef) In Complex With Calmodulin In The Presence Of 10 Millimolar Exogenously Added Calcium Chloride
gi|7661696	4	3	4	3	protein FAM32A [Homo sapiens]
gi|7657015	9	3	7	3	tRNA-splicing ligase RtcB homolog [Homo sapiens]
gi|558528	5	3	3	3	proteasome subunit Y [Homo sapiens]
gi|126030593	10	3	9	3	Chain A, Crystal Structure Of Human Paics, A Bifunctional Carboxylase And Synthetase In Purine Biosynthesis
gi|1335273	6	3	5	3	pm5 protein [Homo sapiens]
gi|7804450	14	3	9	3	leucyl tRNA synthetase [Homo sapiens]
gi|473947	4	3	4	3	KIAA0115 [Homo sapiens]
gi|119631874	19	12	5	2	hCG2007338, isoform CRA_b, partial [Homo sapiens]
gi|119608006	11	9	4	2	ribosomal protein L35, isoform CRA_a [Homo sapiens]
gi|4506625	10	8	3	2	60S ribosomal protein L27a [Homo sapiens]
gi|56699482	11	8	4	2	protein FAM98A isoform 1 [Homo sapiens]
gi|125628632	15	7	8	2	keratin, type II cytoskeletal 80 isoform K80.1 [Homo sapiens]
gi|74717760	6	6	2	2	RecName: Full=Putative nascent polypeptide-associated complex subunit alpha-like protein; AltName: Full=Alpha-NAC pseudogene 1; AltName: Full=NAC-alpha pseudogene 1
gi|119624170	7	6	3	2	high mobility group AT-hook 1, isoform CRA_d [Homo sapiens]
gi|5031711	8	6	2	2	eukaryotic translation initiation factor 1b [Homo sapiens]
gi|4503049	9	6	3	2	cysteine-rich protein 2 isoform 1 [Homo sapiens]
gi|4758516	12	6	3	2	hepatoma-derived growth factor isoform a [Homo sapiens]
gi|408536115	10	6	3	2
gi|14424542	8	5	4	2	RPL14 protein [Homo sapiens]
gi|29789195	8	5	4	2	transcription factor BTF3 homolog 4 [Mus musculus]
gi|793843	6	5	3	2	ribosomal protein L29 [Homo sapiens]
gi|4506697	6	5	3	2	40S ribosomal protein S20 isoform 2 [Homo sapiens]
gi|4506715	6	5	2	2	40S ribosomal protein S28 [Homo sapiens]
gi|4506631	6	5	3	2	60S ribosomal protein L30 [Homo sapiens]
gi|17932938	7	4	4	2	ribosomal protein L14 [Homo sapiens]
gi|3021392	15	4	11	2	nuclear protein SDK3 [Homo sapiens]
gi|228434	8	4	4	2	serum response factor-related protein C4
gi|1034590663	4	4	2	2	PREDICTED: myocyte-specific enhancer factor 2A isoform X19 [Homo sapiens]
gi|296452	4	4	2	2	ribosomal protein S26 [Homo sapiens]
gi|1173905	8	4	6	2	spliceosome associated protein [Homo sapiens]
gi|4506703	4	4	2	2	40S ribosomal protein S24 isoform c [Homo sapiens]
gi|426333935	5	4	3	2	PREDICTED: signal recognition particle 9 kDa protein isoform 4 [Gorilla gorilla gorilla]
gi|13027606	6	4	2	2	39S ribosomal protein L34, mitochondrial [Homo sapiens]
gi|119611766	6	4	4	2	troponin T type 2 (cardiac), isoform CRA_e [Homo sapiens]
gi|7023011	7	4	5	2	unnamed protein product [Homo sapiens]
gi|119630691	6	4	4	2	small nuclear ribonucleoprotein polypeptide B'', isoform CRA_b [Homo sapiens]
gi|3212355	5	4	2	2	Chain A, P11 (s100a10), Ligand Of Annexin Ii
gi|337457	8	4	4	2	ribonucleoprotein La, partial [Homo sapiens]
gi|230867	5	3	2	2	Chain R, Twinning In Crystals Of Human Skeletal Muscle D-Glyceraldehyde-3- Phosphate Dehydrogenase
gi|291463658	4	3	2	2	Chain A, Human Nac Dimerization Domain
gi|119583621	4	3	3	2	voltage-dependent anion channel 3, isoform CRA_a [Homo sapiens]
gi|159162689	4	3	3	2	Chain A, Human Protein Disulfide Isomerase, Nmr, 40 Structures
gi|1034591719	18	3	6	2	PREDICTED: tropomyosin alpha-1 chain isoform X1 [Homo sapiens]
gi|5803137	4	3	3	2	RNA-binding protein 3 [Homo sapiens]
gi|109638749	4	3	3	2	signal recognition particle subunit SRP72 isoform 1 [Homo sapiens]
gi|21040255	5	3	4	2	splicing regulatory glutamine/lysine-rich protein 1 isoform b [Homo sapiens]
gi|5803207	3	3	2	2	splicing factor U2AF 35 kDa subunit isoform a [Homo sapiens]
gi|18028291	8	3	6	2	hypothetical protein SB92 [Homo sapiens]
gi|4759160	6	3	3	2	small nuclear ribonucleoprotein Sm D3 [Homo sapiens]
gi|2897116	6	3	3	2	integrin alpha-7 [Homo sapiens]
gi|56549656	5	3	4	2	uncharacterized protein C18orf25 isoform b [Homo sapiens]
gi|119568956	3	3	2	2	hCG1643627, isoform CRA_a, partial [Homo sapiens]
gi|74136552	7	3	5	2	LDLR chaperone MESD precursor [Homo sapiens]
gi|111607441	3	3	2	2	lysine-rich nucleolar protein 1 [Homo sapiens]
gi|4758256	4	3	3	2	eukaryotic translation initiation factor 2 subunit 1 [Homo sapiens]
gi|555290151	6	3	4	2	uncharacterized protein C12orf43 isoform e [Homo sapiens]
gi|895845	3	3	2	2	p64 CLCP [Homo sapiens]
gi|10439505	7	3	5	2	unnamed protein product [Homo sapiens]
gi|284164	8	3	4	2	arginine-rich protein - human
gi|2809324	13	3	6	2	calumenin [Homo sapiens]
gi|6631085	6	3	4	2	dnaJ homolog subfamily B member 4 isoform a [Homo sapiens]
gi|9955330	6	3	5	2	Chain A, Sterol Carrier Protein-2, Nmr, 20 Structures
gi|619788	5	3	4	2	L21 ribosomal protein [Homo sapiens]
gi|7656922	5	3	4	2	charged multivesicular body protein 2a [Homo sapiens]
gi|4506679	4	3	3	2	40S ribosomal protein S10 [Homo sapiens]
gi|194391100	6	3	5	2	unnamed protein product [Homo sapiens]
gi|16552833	14	3	3	2	unnamed protein product [Homo sapiens]
gi|194376428	6	3	3	2	unnamed protein product [Homo sapiens]
gi|15928608	10	3	5	2	Solute carrier family 25 (mitochondrial carrier; adenine nucleotide translocator), member 6 [Homo sapiens]
gi|119610275	11	3	5	2	solute carrier family 25 (mitochondrial carrier; adenine nucleotide translocator), member 5, isoform CRA_b [Homo sapiens]
gi|292337	5	3	4	2	fibronectin type III domains, aa 70-170 and aa 265-365; immunoglobulin C2 domains, aa 185-264 and aa 391-473; 86 kD protein [Homo sapiens]
gi|119568665	6	3	4	2	FYN oncogene related to SRC, FGR, YES, isoform CRA_c [Homo sapiens]
gi|7513059	10	3	6	2	hypothetical protein KIAA0670 - human (fragment)
gi|8923911	4	3	3	2	lanC-like protein 2 [Homo sapiens]
gi|6009492	5	3	3	2	ABP130 [Homo sapiens]
gi|20664042	9	3	6	2	Chain A, Crystal Structure Of Calcium-Free (Or Apo) Human S100a6; Cys3met Mutant (Selenomethionine Derivative)
gi|157833780	13	3	9	2	Chain A, Human Annexin V With Proline Substitution By Thioproline
gi|14150139	5	3	4	2	partner of Y14 and mago isoform 1 [Homo sapiens]
gi|1374698	14	3	10	2	nuclear protein, NP220 [Homo sapiens]
gi|1008856	6	3	4	2	ribosomal protein L34 [Homo sapiens]
gi|4506203	3	3	2	2	proteasome subunit beta type-7 precursor [Homo sapiens]
gi|4505363	6	3	3	2	NADH dehydrogenase [ubiquinone] 1 beta subcomplex subunit 5, mitochondrial isoform 1 precursor [Homo sapiens]
gi|5106557	4	3	3	2	MLL septin-like fusion protein [Homo sapiens]
gi|1034635029	6	2	4	2	PREDICTED: rabenosyn-5 isoform X3 [Homo sapiens]
gi|545516228	2	2	2	2	PREDICTED: tubulin beta chain [Canis lupus familiaris]
gi|323338933	2	2	2	2	EWSR1/ATF1 fusion protein type 1 [Homo sapiens]
gi|40795897	6	2	4	2	hornerin precursor [Homo sapiens]
gi|4501993	3	2	3	2	alkyldihydroxyacetonephosphate synthase, peroxisomal precursor [Homo sapiens]
gi|116668391	5	2	5	2	Chain A, Crystal Structure Of Human Cytosolic 5'-Nucleotidase Ii (Nt5c2, Cn-Ii)
gi|4503545	4	2	3	2	eukaryotic translation initiation factor 5A-1 isoform B [Homo sapiens]
gi|55670766	4	2	4	2	Chain B, Crystal Structure Of The DhPH DOMAINS OF LEUKEMIA-Associated Rhogef In Complex With Rhoa
gi|31873894	12	2	11	2	hypothetical protein [Homo sapiens]
gi|6912240	3	2	3	2	AP-3 complex subunit mu-1 isoform a [Homo sapiens]
gi|13569962	7	2	6	2	ras-related protein Rab-1B [Homo sapiens]
gi|119582643	8	2	6	2	DEAD (Asp-Glu-Ala-Asp) box polypeptide 46, isoform CRA_b [Homo sapiens]
gi|122920512	7	2	5	2	Chain A, Human Serum Albumin Complexed With Myristate And Aspirin
gi|119592184	4	2	4	2	P450 (cytochrome) oxidoreductase, isoform CRA_b [Homo sapiens]
gi|33439255	7	2	5	2	Rab11-family interacting protein 1B [Homo sapiens]
gi|332231864	6	2	4	2	PREDICTED: axin interactor, dorsalization-associated protein isoform X2 [Nomascus leucogenys]
gi|4759082	8	2	5	2	serum deprivation-response protein [Homo sapiens]
gi|4503523	4	2	4	2	eukaryotic translation initiation factor 3 subunit D [Homo sapiens]
gi|28375485	5	2	3	2	unnamed protein product [Homo sapiens]
gi|493066	4	2	4	2	glycyl-tRNA synthetase [Homo sapiens]
gi|414117	11	2	7	2	HBRM [Homo sapiens]
gi|17225574	8	2	6	2	LIM domain only 7 [Homo sapiens]
gi|484316	3	2	3	2	protein phosphatase-1 gamma 1, partial [Homo sapiens]
gi|74745207	2	2	2	2	RecName: Full=Ubiquitin-associated protein 2; Short=UBAP-2
gi|14042761	3	2	3	2	unnamed protein product [Homo sapiens]
gi|215599570	4	2	4	2	uncharacterized protein C6orf203 isoform b [Homo sapiens]
gi|11128019	5	2	4	2	cytochrome c [Homo sapiens]
gi|4503377	6	2	3	2	dihydropyrimidinase-related protein 2 isoform 2 [Homo sapiens]
gi|4758504	2	2	2	2	3-hydroxyacyl-CoA dehydrogenase type-2 isoform 1 [Homo sapiens]
gi|433308	3	2	3	2	capping protein alpha, partial [Homo sapiens]
gi|550062	2	2	2	2	GTP-binding protein [Homo sapiens]
gi|6005846	3	2	3	2	twinfilin-2 [Homo sapiens]
gi|177216	5	2	4	2	4F2 heavy chain antigen [Homo sapiens]
gi|4504487	3	2	2	2	sarcoplasmic reticulum histidine-rich calcium-binding protein precursor [Homo sapiens]
gi|5453682	6	2	6	2	protein HEXIM1 [Homo sapiens]
gi|337580	5	2	5	2	ribosomal protein L3, partial [Homo sapiens]
gi|39652628	3	2	3	2	constitutive coactivator of PPAR-gamma-like protein 1 isoform a [Homo sapiens]
gi|499719	3	2	3	2	mitochondrial dihydrolipoamide succinyltransferase [Homo sapiens]
gi|116292726	6	2	3	2	HRB2 variant B [Homo sapiens]
gi|4503529	10	2	6	2	eukaryotic initiation factor 4A-I isoform 1 [Homo sapiens]
gi|467828	2	2	2	2	smooth muscle myosin alkali light chain [Homo sapiens]
gi|3493529	10	2	7	2	histone macroH2A1.2 [Homo sapiens]
gi|4507525	5	2	4	2	translocation protein SEC62 [Homo sapiens]
gi|1835786	5	2	3	2	nucleolar protein p40 [Homo sapiens]
gi|4176369	6	2	6	2	similar to 60S ribosomal protein L7; similar to P18124 (PID:d133021) [Homo sapiens]
gi|1034588514	10	2	6	2	PREDICTED: nuclear export mediator factor NEMF isoform X1 [Homo sapiens]
gi|5453593	5	2	5	2	adenylyl cyclase-associated protein 2 [Homo sapiens]
gi|4758796	6	2	5	2	developmentally-regulated GTP-binding protein 1 [Homo sapiens]
gi|14042265	3	2	3	2	unnamed protein product [Homo sapiens]
gi|414587	3	2	3	2	ribosomal protein L10 [Homo sapiens]
gi|602278	4	2	4	2	similar to Pacific ray VAT1 protein, Swiss-Prot Accession Number P19333, partial [Homo sapiens]
gi|4507133	2	2	2	2	small nuclear ribonucleoprotein G isoform a [Homo sapiens]
gi|1006668	4	2	3	2	p68 TRK-T3 oncoprotein [Homo sapiens]
gi|1439613	3	2	3	2	neural cell adhesion molecule CD56 [Homo sapiens]
gi|4506181	2	2	2	2	proteasome subunit alpha type-2 [Homo sapiens]
gi|42542392	4	2	4	2	CCAAT/enhancer-binding protein zeta [Homo sapiens]
gi|1022943258	6	2	5	2	putative oxidoreductase GLYR1 isoform 5 [Homo sapiens]
gi|1110520	7	2	5	2	nicotinamide nucleotide transhydrogenase [Homo sapiens]
gi|4502599	3	2	3	2	carbonyl reductase [NADPH] 1 isoform 1 [Homo sapiens]
gi|7706495	4	2	4	2	dnaJ homolog subfamily B member 11 precursor [Homo sapiens]
gi|21739555	9	2	5	2	hypothetical protein [Homo sapiens]
gi|32171175	2	2	2	2	protein BUD31 homolog [Homo sapiens]
gi|4165018	3	2	3	2	Acyl-CoA synthetase 3 [Homo sapiens]
gi|45439306	10	2	8	2	aspartate--tRNA ligase, cytoplasmic isoform 1 [Homo sapiens]
gi|119598667	6	2	6	2	eukaryotic translation initiation factor 4 gamma, 1, isoform CRA_e [Homo sapiens]
gi|21389423	4	2	2	2	junctional sarcoplasmic reticulum protein 1 [Homo sapiens]
gi|695370	5	2	4	2	thyroid receptor interactor [Homo sapiens]
gi|1870688	5	2	5	2	Bruton's tyrosine kinase-associated protein-135 [Homo sapiens]
gi|40068518	3	2	3	2	6-phosphogluconate dehydrogenase, decarboxylating isoform 1 [Homo sapiens]
gi|1778051	3	2	3	2	Prt1 homolog [Homo sapiens]
gi|119617402	2	2	2	2	serine hydroxymethyltransferase 2 (mitochondrial), isoform CRA_d [Homo sapiens]
gi|51243059	4	2	3	2	malonyl-CoA-acyl carrier protein transacylase, mitochondrial isoform a precursor [Homo sapiens]
gi|4885153	3	2	2	2	crk-like protein [Homo sapiens]
gi|312005	2	2	2	2	small nuclear ribonucleoprotein E [Mus musculus]
gi|9885435	3	2	3	2	CHMP1.5 [Homo sapiens]
gi|24308207	4	2	4	2	leucine-rich repeat-containing protein 47 [Homo sapiens]
gi|795302009	4	2	4	2	PREDICTED: mortality factor 4-like protein 2 isoform X2 [Colobus angolensis palliatus]
gi|119622488	7	2	6	2	isocitrate dehydrogenase 2 (NADP+), mitochondrial, isoform CRA_b [Homo sapiens]
gi|119574559	6	2	5	2	transcription factor A, mitochondrial, isoform CRA_d [Homo sapiens]
gi|31873360	12	2	9	2	hypothetical protein [Homo sapiens]
gi|158261697	4	2	4	2	unnamed protein product [Homo sapiens]
gi|193784835	13	2	10	2	unnamed protein product [Homo sapiens]
gi|14589862	5	2	4	2	aspartyl/asparaginyl beta-hydroxylase isoform d [Homo sapiens]
gi|5771521	2	2	2	2	3-phosphoglycerate dehydrogenase [Homo sapiens]
gi|42491362	6	2	5	2	inhibitor of nuclear factor kappa-B kinase-interacting protein isoform 2 [Homo sapiens]
gi|14603467	6	2	5	2	Ribosomal protein L28 [Homo sapiens]
gi|193785733	4	2	4	2	unnamed protein product [Homo sapiens]
gi|1034674977	4	2	4	2	PREDICTED: regulator of nonsense transcripts 3B isoform X1 [Homo sapiens]
gi|1220372	3	2	3	2	troponin C [Homo sapiens]
gi|4759208	6	2	6	2	serine/threonine-protein kinase TAO2 isoform 2 [Homo sapiens]
gi|11024700	3	2	2	2	mitochondrial import inner membrane translocase subunit Tim13 [Homo sapiens]
gi|119964726	12	2	7	2	cation-independent mannose-6-phosphate receptor precursor [Homo sapiens]
gi|14042072	4	2	4	2	unnamed protein product [Homo sapiens]
gi|33341692	6	2	5	2	FP585 [Homo sapiens]
gi|37547	4	2	3	2	unnamed protein product [Homo sapiens]
gi|118341481	6	2	3	2	CYB5R1 protein [Homo sapiens]
gi|7656952	8	2	5	2	calcyclin-binding protein isoform 1 [Homo sapiens]
gi|4506651	2	2	2	2	60S ribosomal protein L36a-like [Homo sapiens]
gi|119588710	2	2	2	2	hCG2040187, partial [Homo sapiens]
gi|7022371	8	2	8	2	unnamed protein product [Homo sapiens]
gi|194391060	3	2	3	2	unnamed protein product [Homo sapiens]
gi|62087516	20	2	13	2	CDC42 binding protein kinase alpha variant [Homo sapiens]
gi|14719402	3	2	3	2	ribosome biogenesis regulatory protein homolog [Homo sapiens]
gi|20987224	2	2	2	2	Methionyl aminopeptidase 1 [Homo sapiens]
gi|10439936	6	2	6	2	unnamed protein product [Homo sapiens]
gi|158257162	2	2	2	2	unnamed protein product [Homo sapiens]
gi|15147219	2	2	2	2	transcriptional activator protein Pur-beta [Homo sapiens]
gi|1706611	4	2	4	2	RecName: Full=Elongation factor Tu, mitochondrial; Short=EF-Tu; AltName: Full=P43; Flags: Precursor
gi|4557581	4	2	3	2	fatty acid-binding protein, epidermal [Homo sapiens]
gi|183116	5	2	2	2	insulin-like growth factor-binding protein [Homo sapiens]
gi|551638	5	2	3	2	SSR alpha subunit [Homo sapiens]
gi|312284090	10	2	7	2	COP9 signalosome complex subunit 3 isoform 2 [Homo sapiens]
